# Supplementary material for: Enhancing Conservation Efforts in the Qinling Mountains Through Phenotypic Trait Diversity Optimization
Source: Plants (Basel). 2025 Jul 10;14(14):2130. doi: 10.3390/plants14142130 (PMC12300060; doi:10.3390/plants14142130)
Supplement: Supplementary file 1 [file plants-14-02130-s001.zip]

Archive with 4 entries (4 files):
- S1 (PTDS).pdf
- S1 (PTDS).xlsx
- S2 (ES, TS and PS).pdf
- S2 (ES, TS and PS).xlsx
