# Supplementary material for: Enhancing Conservation Efforts in the Qinling Mountains Through Phenotypic Trait Diversity Optimization
Source: Plants (Basel). 2025 Jul 10;14(14):2130. doi: 10.3390/plants14142130 (PMC12300060; doi:10.3390/plants14142130)
Supplement: Supplementary file 1 [file plants-14-02130-s001.zip › S1 (PTDS).xlsx]

## Sheet: Sheet1
Families	Genera	Species	Life form	Ornamental parts	Color of flowers	Season of observing flowers	Color of fruits	Season of observing fruits
Acanthaceae	Rostellularia	Rostellularia procumbens var. procumbens	Annual herbs	Flower	Pink	SU、AU
Actinidiaceae	Clematoclethra	Clematoclethra scandens	Deciduous liana	Flower	White	SU
Actinidiaceae	Clematoclethra	Clematoclethra scandens subsp. hemsleyi	Deciduous liana	Flower	White	SU
Actinidiaceae	Clematoclethra	Clematoclethra scandens subsp. actinidioides	Deciduous liana	Flower	White	SU
Actinidiaceae	Amygdalus	Actinidia arguta var. giraldii	Deciduous liana	Flower	Green	SP	Brown	AU
Actinidiaceae	Amygdalus	Actinidia chinensis	Deciduous liana	Flower	White	SP	Brown	AU
Actinidiaceae	Amygdalus	Actinidia polygama	Deciduous liana	Flower	White	SP	Brown	AU
Actinidiaceae	Amygdalus	Actinidia callosa var. henryi	Deciduous liana	Flower	White	SP	Brown	AU
Actinidiaceae	Amygdalus	Actinidia chinensis var. deliciosa	Deciduous liana	Flower	White	SP	Brown	AU
Actinidiaceae	Amygdalus	Actinidia kolomikta	Deciduous liana	Flower	White	SP	Brown	AU
Actinidiaceae	Amygdalus	Actinidia tetramera	Deciduous liana	Flower	White	SP	Brown	AU
Actinidiaceae	Amygdalus	Actinidia arguta	Deciduous liana	Flower	Green	SP	Brown	AU
Actinidiaceae	Amygdalus	Actinidia melanandra	Deciduous liana	Flower	White	SP	Brown	AU
Aizoaceae	Mollugo	Mollugo stricta	Annual herbs	Flower	Green	SU	Multicolour(Fruit shape)	SU、AU
Alismataceae	Alisma	Alisma plantago-aquatica	Perennial herbs	Flower	White	SP、SU	Multicolour(Fruit shape)	SU
Alismataceae	Alisma	Alisma orientale	Perennial herbs	Flower、Fruit	Multicolour	SP、SU	Multicolour(Fruit shape)	SU、AU
Alismataceae	Sagittaria	Sagittaria pygmaea	Annual herbs	Flower、Fruit	White	SU	Multicolour(Fruit shape)	SU、AU
Alismataceae	Sagittaria	Sagittaria trifolia	Perennial herbs	Flower、Fruit	Multicolour	SP、SU	Multicolour(Fruit shape)	SU、AU
Amaranthaceae	Dysphania	Dysphania aristata	Annual herbs	Fruit			Purple	AU
Amaranthaceae	Amaranthus	Amaranthus caudatus	Perennial herbs	Flower、Fruit	Red	SU	Multicolour(Fruit shape)	AU
Amaranthaceae	Celosia	Celosia argentea	Annual herbs	Flower	Red	SP	Multicolour(Fruit shape)	AU
Amaranthaceae	Achyranthes	Achyranthes bidentata	Perennial herbs	Flower、Fruit		SU、AU	Brown	AU
Amaranthaceae	Amaranthus	Amaranthus blitum	Annual herbs	Flower、Fruit	Green	SU	Multicolour(Fruit shape)	SU、AU
Amaranthaceae	Amaranthus	Amaranthus cruentus	Annual herbs	Flower、Fruit	Purple	SU	Multicolour(Fruit shape)	AU
Amaranthaceae	Amaranthus	Amaranthus retroflexus	Annual herbs	Flower、Fruit	White	SU	Multicolour(Fruit shape)	SU、AU
Amaranthaceae	Amaranthus	Amaranthus roxburghianus	Annual herbs	Flower、Fruit		SU	Multicolour(Fruit shape)	SU、AU
Amaranthaceae	Amaranthus	Amaranthus tricolor	Annual herbs	Flower、Fruit	Green	SP、SU	Multicolour(Fruit shape)	SU、AU
Amaryllidaceae	Lycoris	Lycoris radiata	Perennial herbs	Flower	Red	SU	Multicolour(Fruit shape)	AU
Amaryllidaceae	Lycoris	Lycoris chinensis	Perennial herbs	Flower	Yellow	SU	Multicolour(Fruit shape)	AU
Amaryllidaceae	Lycoris	Lycoris aurea	Perennial herbs	Flower	Yellow	SU	Multicolour(Fruit shape)	AU
Amaryllidaceae	Allium	Allium victorialis	Perennial herbs	Flower	White	SU	Multicolour(Fruit shape)	AU
Amaryllidaceae	Allium	Allium prattii	Perennial herbs	Flower	Purple	SU	Multicolour(Fruit shape)	AU
Amaryllidaceae	Allium	Allium chrysanthum	Perennial herbs	Flower	Yellow	SU	Multicolour(Fruit shape)	AU
Anacardiaceae	Rhus	Rhus potaninii	Deciduous tree	Flower	White	SU	Red	AU
Anacardiaceae	Rhus	Rhus punjabensis var. sinica	Deciduous tree	Flower	White	SU	Red	AU
Anacardiaceae	Rhus	Rhus chinensis	Deciduous tree	Flower	White	SU	Red	AU
Anacardiaceae	Toxicodendron	Toxicodendron sylvestre	Deciduous tree	Flower	Yellow	SP
Anacardiaceae	Toxicodendron	Toxicodendron succedaneum	Deciduous tree	Flower	Yellow	SU
Anacardiaceae	Toxicodendron	Toxicodendron vernicifluum	Deciduous tree	Flower	Yellow	SU
Anacardiaceae	Cotinus	Cotinus coggygria var. cinerea	Deciduous shrub	Flower	Pink	SP
Anacardiaceae	Cotinus	Cotinus coggygria var. glaucophylla	Deciduous shrub	Flower	Pink	SP
Anacardiaceae	Cotinus	Cotinus coggygria var. pubescens	Deciduous shrub	Flower	Pink	SP
Anacardiaceae	Pistacia	Pistacia chinensis	Deciduous tree	Flower	Yellow	SP	Red	AU
Apocynaceae	Tylophora	Tylophora flexuosa	Deciduous liana	Flower	White	SP
Apocynaceae	Dregea	Dregea yunnanensis	Deciduous liana	Flower	White	SP
Apocynaceae	Dregea	Dregea sinensis var. corrugata	Deciduous liana	Flower	Purple	SP
Apocynaceae	Dregea	Dregea sinensis	Deciduous liana	Flower	Purple	SP
Apocynaceae	Sindechites	Sindechites henryi	Deciduous liana	Flower	White	SU
Apocynaceae	Trachelospermum	Trachelospermum axillare	Evergreen liana	Flower	Purple	SU
Apocynaceae	Trachelospermum	Trachelospermum jasminoides	Evergreen liana	Flower	White	SP
Apocynaceae	Trachelospermum	Trachelospermum asiaticum	Evergreen liana	Flower	Yellow	SU
Apocynaceae	Periploca	Periploca forrestii	Deciduous liana	Flower	Yellow	SP
Apocynaceae	Cynanchum	Cynanchum chinense	Perennial herbs	Flower、Fruit	White	SU	Multicolour(Fruit shape)	AU
Apocynaceae	Cynanchum	Cynanchum atratum	Perennial herbs	Flower	Purple	SU	Multicolour(Fruit shape)	AU
Apocynaceae	Cynanchum	Cynanchum amplexicaule	Perennial herbs	Flower	Multicolour	SP	Multicolour(Fruit shape)	AU
Aquifoliaceae	Ilex	Ilex fargesii	Evergreen tree	Flower、Fruit	White	SP	Red	AU
Aquifoliaceae	Ilex	Ilex fargesii var. angustifolia	Evergreen tree	Flower、Fruit	White	SP	Red	AU
Aquifoliaceae	Ilex	Ilex yunnanensis	Evergreen shrub	Flower、Fruit	White	SU	Red	AU
Aquifoliaceae	Ilex	Ilex yunnanensis var. gentilis	Evergreen shrub	Flower、Fruit	White	SU	Red	AU
Aquifoliaceae	Ilex	Ilex pedunculosa	Evergreen shrub	Flower、Fruit	White	SU	Red	SU
Aquifoliaceae	Ilex	Ilex szechwanensis	Evergreen shrub	Flower、Fruit	White	SU	Black	AU
Aquifoliaceae	Ilex	Ilex wilsonii	Evergreen shrub	Flower、Fruit	White	SU	Red	AU
Aquifoliaceae	Ilex	Ilex macrocarpa var. reevesiae	Evergreen tree	Flower、Fruit	White	SP	Black	AU
Aquifoliaceae	Ilex	Ilex corallina	Evergreen shrub	Flower、Fruit	Green	SP	Red	AU
Aquifoliaceae	Ilex	Ilex dunniana	Evergreen tree	Flower、Fruit	Green	SP	Red	AU
Aquifoliaceae	Ilex	Ilex pernyi	Evergreen shrub	Flower、Fruit	Yellow	SP	Red	AU
Aquifoliaceae	Ilex	Ilex chinensis	Evergreen tree	Flower、Fruit	Purple	SP	Red	SU
Aquifoliaceae	Ilex	Ilex macrocarpa	Deciduous tree	Flower、Fruit	White	SP	Black	AU
Araceae	Arisaema	Arisaema erubescens	Perennial herbs	Flower、Fruit	Multicolour	SP、SU	Multicolour(Fruit shape)	AU
Araceae	Pinellia	Pinellia pedatisecta	Perennial herbs	Flower、Fruit	Multicolour	SU	Multicolour(Fruit shape)	AU
Araceae	Acorus	Acorus calamus	Perennial herbs	Flower、Fruit	Yellow	SP、SU	Red
Araceae	Amorphophallus	Amorphophallus	Perennial herbs	Flower、Fruit	Red	SP、SU	Yellow	AU
Araceae	Arisaema	Arisaema asperatum	Perennial herbs	Flower、Fruit	Multicolour	SP、SU	Red
Araceae	Arisaema	Arisaema fargesii	Perennial herbs	Flower	Multicolour	SP、SU
Araceae	Arisaema	Arisaema heterophyllum	Perennial herbs	Flower、Fruit	Multicolour	SP	Red	SU、AU
Araceae	Arisaema	Arisaema bockii	Perennial herbs	Flower、Fruit	Multicolour	SP	Yellow	SU、AU
Araceae	Pinellia	Pinellia ternata	Perennial herbs	Flower、Fruit	Multicolour	SP、SU	Yellow	SU
Araliaceae	Gamblea	Gamblea ciliata var. evodiifolia	Deciduous shrub	Flower	Yellow	SU	Black	AU
Araliaceae	Tetrapanax	Tetrapanax papyrifer	Evergreen shrub	Flower	Yellow	AU	Black	WI
Araliaceae	Hydrocotyle	Hydrocotyle sibthorpioides	Perennial herbs	Flower、Fruit	Green	SP、SU	Multicolour(Fruit shape)	SU、AU
Araliaceae	Hydrocotyle	Hydrocotyle nepalensis	Perennial herbs	Flower、Fruit	White	SP、SU	Multicolour(Fruit shape)	SU、AU
Araliaceae	Nothopanax	Metapanax davidii	Evergreen shrub	Flower	White	SU	Black	AU
Araliaceae	Macropanax	Macropanax rosthornii	Evergreen shrub	Flower	White	SU
Araliaceae	Aralia	Aralia elata	Deciduous shrub	Flower、Fruit	Yellow	SU	Black	AU
Araliaceae	Aralia	Aralia continentalis	Perennial herbs	Fruit			Purple	AU
Araliaceae	Kalopanax	Kalopanax septemlobus	Deciduous tree	Flower	White	SU
Araliaceae	Hedera	Hedera nepalensis var. sinensis	Evergreen liana	Flower、Fruit	Yellow	AU	Red	SP
Aristolochiaceae	Asarum	Asarum himalaicum	Perennial herbs	Flower	Purple	SP、SU
Aristolochiaceae	Saruma	Saruma henryi	Perennial herbs	Flower	Yellow	SP、SU
Aristolochiaceae	Aristolochia	Aristolochia mollissima	Deciduous liana	Flower	Yellow	SP
Aristolochiaceae	Aristolochia	Aristolochia manshuriensis	Deciduous liana	Flower	Pink	SU	Multicolour(Fruit shape)	AU
Aristolochiaceae	Aristolochia	Aristolochia contorta	Deciduous liana	Flower	Yellow	SU	Multicolour(Fruit shape)	AU
Asparagaceae	Hosta	Hosta plantaginea	Perennial herbs	Flower	White	SU、AU	Multicolour(Fruit shape)	SU
Asparagaceae	Ophiopogon	Ophiopogon japonicus	Perennial herbs	Flower、Fruit	Multicolour	SU	Purple	AU
Asparagaceae	Asparagus	Asparagus schoberioides	Annual and biennial herbs	Flower、Fruit	Green	SU	Red	AU
Asparagaceae	Asparagus	Asparagus filicinus	Perennial herbs	Flower、Fruit	Multicolour	SP、SU	Multicolour(Fruit shape)	SU、AU
Asparagaceae	Liriope	Liriope spicata	Perennial herbs	Flower、Fruit	Purple	SP、SU	Multicolour(Fruit shape)	SU
Asparagaceae	Convallaria	Convallaria majalis	Perennial herbs	Flower	White	SP、SU	Multicolour(Fruit shape)	SU
Asparagaceae	Tupistra	Campylandra chinensis	Perennial herbs	Flower、Fruit	Yellow	SP、SU	Purple	AU
Asparagaceae	Reineckea	Reineckea carnea	Perennial herbs	Flower、Fruit	Pink	SU、AU	Red	AU
Asparagaceae	Polygonatum	Polygonatum sibiricum	Perennial herbs	Flower、Fruit	White	SP	Black	SU
Asparagaceae	Polygonatum	Polygonatum odoratum	Perennial herbs	Flower、Fruit	White	SP	Multicolour(Fruit shape)	SU
Asteraceae	Aster	Aster tataricus	Perennial herbs	Flower	Purple	SU	Multicolour(Fruit shape)	AU
Asteraceae	Aster	Aster scaber	Perennial herbs	Flower、Fruit	White	SU、AU	Multicolour(Fruit shape)	AU
Asteraceae	Aster	Aster ageratoides	Perennial herbs	Flower	Purple	SU	Multicolour(Fruit shape)	AU
Asteraceae	Aster	Aster pekinensis	Perennial herbs	Flower	Purple	SU	Multicolour(Fruit shape)	AU
Asteraceae	Aster	Aster lautureanus	Perennial herbs	Flower	Purple	SU	Multicolour(Fruit shape)	AU
Asteraceae	Aster	Aster indicus	Perennial herbs	Flower、Fruit	Purple	SP、SU	Multicolour(Fruit shape)	AU
Asteraceae	Aster	Aster hispidus	Annual and biennial herbs	Flower、Fruit	White	SU、AU	Multicolour(Fruit shape)	SU
Asteraceae	Aster	Aster alpinus	Perennial herbs	Flower	Red	SU	Multicolour(Fruit shape)	SU
Asteraceae	Eupatorium	Eupatorium japonicum	Perennial herbs	Flower	White	SU
Asteraceae	Eupatorium	Eupatorium fortunei	Perennial herbs	Flower	Purple	SU	Multicolour(Fruit shape)	AU
Asteraceae	Eupatorium	Eupatorium chinense	Perennial herbs	Flower	White	SU	Multicolour(Fruit shape)	AU
Asteraceae	Solidago	Solidago decurrens	Perennial herbs	Flower	Yellow	SP、SU	Multicolour(Fruit shape)	AU
Asteraceae	AlliumScorzonera	Scorzonera austriaca	Perennial herbs	Flower	Yellow	SP
Asteraceae	Inula	Inula japonica	Perennial herbs	Flower	Yellow	SU	Multicolour(Fruit shape)	AU
Asteraceae	Parasenecio	Parasenecio auriculatus	Perennial herbs	Flower	White	SU
Asteraceae	Anaphalis	Anaphalis sinica	Perennial herbs	Flower	White	SU	Multicolour(Fruit shape)	AU
Asteraceae	Anaphalis	Anaphalis aureopunctata	Perennial herbs	Flower	White	SU	Multicolour(Fruit shape)	AU
Asteraceae	Anaphalis	Anaphalis margaritacea	Perennial herbs	Flower	White	SU	Multicolour(Fruit shape)	AU
Asteraceae	Lactuca	Lactuca sibirica	Perennial herbs	Flower、Fruit	Purple	SU	Multicolour(Fruit shape)	AU
Asteraceae	Lactuca	Lactuca raddeana	Annual and biennial herbs	Flower	Yellow	SP、SU
Asteraceae	Lactuca	Lactuca indica	Annual and biennial herbs	Flower	White	SP、SU	Multicolour(Fruit shape)	SU
Asteraceae	Ligularia	Ligularia dentata	Perennial herbs	Flower	Yellow	SU、AU
Asteraceae	Ligularia	Ligularia hodgsonii	Perennial herbs	Flower	Yellow	SU、AU
Asteraceae	Ligularia	Ligularia przewalskii	Perennial herbs	Flower	Yellow	SU、AU
Asteraceae	Ligularia	Ligularia fischeri	Perennial herbs	Flower	Yellow	SU
Asteraceae	Ligularia	Ligularia veitchiana	Perennial herbs	Flower	Yellow	SU
Asteraceae	Ligularia	Ligularia hookeri	Perennial herbs	Flower	Yellow	SU
Asteraceae	Ligularia	Ligularia dolichobotrys	Perennial herbs	Flower	Yellow	SU	Multicolour(Fruit shape)	SU
Asteraceae	Syneilesis	Syneilesis aconitifolia	Perennial herbs	Flower、Fruit	Red	SU、AU	Multicolour(Fruit shape)	AU
Asteraceae	Carpesium	Carpesium macrocephalum	Perennial herbs	Flower	Yellow	SP
Asteraceae	Gnaphalium	Pseudognaphalium affine	Perennial herbs	Flower、Fruit	Yellow	SP	Multicolour(Fruit shape)	AU
Asteraceae	Achillea	Achillea alpina	Perennial herbs	Flower	White	SU
Asteraceae	Arctium	Arctium lappa	Annual and biennial herbs	Flower、Fruit	Purple	SU、AU	Multicolour(Fruit shape)	AU
Asteraceae	Hieracium	Hieracium umbellatum	Perennial herbs	Flower	Yellow	SU	Black	AU
Asteraceae	Gynura	Gynura japonica	Perennial herbs	Flower	Yellow	SU	Brown	AU
Asteraceae	Senecio	Senecio scandens	Perennial herbs	Flower	Yellow	SP、SU
Asteraceae	Senecio	Senecio nemorensis	Perennial herbs	Flower	Yellow	SU、AU
Asteraceae	Taraxacum	Taraxacum mongolicum	Perennial herbs	Flower、Fruit	Yellow	SP、SU	Multicolour(Fruit shape)	SU
Asteraceae	Sinosenecio	Sinosenecio oldhamianus	Perennial herbs	Flower	Yellow	SP、SU
Asteraceae	Turczaninovia	Turczaninovia fastigiata	Perennial herbs	Flower	Yellow	SP、SU
Asteraceae	Picris	Picris hieracioides	Annual and biennial herbs	Flower	Yellow	SU、AU
Asteraceae	Myripnois	Myripnois dioica	Deciduous shrub	Flower	Multicolour	SP
Asteraceae	Rhaponticum	Rhaponticum uniflorum	Perennial herbs	Flower	Purple	SP、SU
Asteraceae	Echinops	Echinops gmelinii	Annual herbs	Flower	Purple	SU
Asteraceae	Tussilago	Tussilago farfara	Perennial herbs	Flower	Yellow	SP
Asteraceae	Ixeris	Ixeris polycephala	Annual herbs	Flower	Yellow	SP	Multicolour(Fruit shape)	SU
Asteraceae	Sonchus	Sonchus wightianus	Perennial herbs	Flower	Yellow	SP、SU	Multicolour(Fruit shape)	SU
Asteraceae	Dendranthema	Chrysanthemum hypargyrum	Perennial herbs	Flower	White	AU
Asteraceae	Dendranthema	Chrysanthemum zawadskii	Perennial herbs	Flower	White	AU
Asteraceae	Dendranthema	Chrysanthemum indicum	Perennial herbs	Flower	Yellow	AU
Asteraceae	Cichorium	Cichorium intybus	Perennial herbs	Flower	Purple	SP、SU	Multicolour(Fruit shape)	AU
Asteraceae	Cirsium	Cirsium pendulum	Perennial herbs	Flower	Purple	SU
Asteraceae	Cirsium	Cirsium japonicum	Perennial herbs	Flower	Purple	SP、SU	Multicolour(Fruit shape)	AU
Asteraceae	Cirsium	Cirsium arvense var. integrifolium	Perennial herbs	Flower	Purple	SP、SU	Multicolour(Fruit shape)	AU
Asteraceae	Cirsium	Cirsium lineare	Perennial herbs	Flower	Yellow	AU
Asteraceae	Cirsium	Cirsium leo	Perennial herbs	Flower	Purple	SU
Asteraceae	Leontopodium	Leontopodium leontopodioides	Perennial herbs	Flower	White	SU、AU
Asteraceae	Leontopodium	Leontopodium japonicum	Perennial herbs	Flower、Fruit	White	SU、AU	Multicolour(Fruit shape)	AU
Asteraceae	Leontopodium	Leontopodium smithianum	Perennial herbs	Flower	White	SU
Asteraceae	Youngia	Youngia japonica	Perennial herbs	Flower	Yellow	SP
Asteraceae	Carthamus	Carthamus tinctorius	Annual herbs	Flower	Red	SP
Asteraceae	Artemisia	Artemisia sieversiana	Annual and biennial herbs	Flower、Fruit	White	SU、AU	Multicolour(Fruit shape)	AU
Asteraceae	Artemisia	Artemisia eriopoda	Perennial herbs	Fruit			Multicolour(Fruit shape)	AU
Asteraceae	Artemisia	Artemisia capillaris	Perennial herbs	Fruit			Multicolour(Fruit shape)	AU
Asteraceae	Bidens	Bidens pilosa	Annual herbs	Flower	White	SP	Black	AU
Asteraceae	Bidens	Bidens parviflora	Annual herbs	Flower、Fruit	Yellow		Multicolour(Fruit shape)	AU
Asteraceae	Tephroseris	Tephroseris kirilowii	Perennial herbs	Flower	Yellow	SP
Asteraceae	Tephroseris	Tephroseris flammea	Perennial herbs	Flower	Yellow	SU
Asteraceae	Petasites	Petasites japonicus	Perennial herbs	Flower、Fruit	White	SP	Multicolour(Fruit shape)	SU
Asteraceae	Saussurea	Saussurea cordifolia	Perennial herbs	Flower	Purple	SU
Asteraceae	Saussurea	Saussurea purpurascens	Perennial herbs	Flower	Purple	SU
Asteraceae	Saussurea	Saussurea nigrescens	Perennial herbs	Flower	Purple	AU	Multicolour(Fruit shape)	AU
Asteraceae	Saussurea	Saussurea huashanensis	Perennial herbs	Flower	Purple	AU	Multicolour(Fruit shape)	AU
Asteraceae	Saussurea	Saussurea mutabilis	Annual herbs	Flower	White	SU
Asteraceae	Erigeron	Erigeron acris	Perennial herbs	Flower	Purple	SU
Asteraceae	Artemisia	Artemisia deversa	Perennial herbs	Flower	White	SU、AU	Multicolour(Fruit shape)	SU、AU
Athyriaceae	Cystopteris	Cystopteris moupinensis	Annual herbs	观叶
Balanophoraceae	Balanophora	Balanophora harlandii	Perennial herbs	Flower	Red	AU
Balsaminaceae	Impatiens	Impatiens noli-tangere	Annual herbs	Flower	Yellow	SU、AU	Multicolour(Fruit shape)	AU
Balsaminaceae	Impatiens	Impatiens stenosepala	Annual herbs	Flower	Purple	SU
Balsaminaceae	Impatiens	Impatiens davidii	Annual herbs	Flower	Red	SU
Balsaminaceae	Impatiens	Impatiens fissicornis	Annual herbs	Flower	Yellow	SU
Balsaminaceae	Impatiens	Impatiens linocentra	Annual herbs	Flower	Pink	SU	Multicolour(Fruit shape)	AU
Balsaminaceae	Impatiens	Impatiens notolopha	Annual herbs	Flower	Yellow	SU	Multicolour(Fruit shape)	SU、AU
Balsaminaceae	Impatiens	Impatiens potaninii	Annual herbs	Flower	Yellow	SU
Balsaminaceae	Impatiens	Impatiens pterosepala	Annual herbs	Flower	Purple	SU
Begoniaceae	Begonia	Begonia grandis subsp. sinensis	Perennial herbs	Flower	Red	AU
Berberidaceae	Epimedium	Epimedium pubescens	Perennial herbs	Flower	White	SP	Multicolour(Fruit shape)	SU
Berberidaceae	Epimedium	Epimedium brevicornu	Perennial herbs	Flower	White	SP	Multicolour(Fruit shape)	SU
Berberidaceae	Berberis	Berberis circumserrata	Deciduous shrub	Flower	Yellow	SP	Red	SU
Berberidaceae	Berberis	Berberis vernae	Deciduous shrub	Flower	Yellow	SP	Red	SU
Berberidaceae	Berberis	Berberis oritrepha	Evergreen shrub	Flower	Yellow	SU
Berberidaceae	Berberis	Berberis diaphana	Deciduous shrub	Flower	Yellow	SP	Red	SU
Berberidaceae	Berberis	Berberis candidula	Evergreen shrub	Flower	Yellow	SP	Multicolour(Fruit shape)	SU
Berberidaceae	Berberis	Berberis dasystachya	Deciduous shrub	Flower	Yellow	SP	Red	SU
Berberidaceae	Berberis	Berberis dictyoneura	Deciduous shrub	Flower	Yellow	SP	Red	SU
Berberidaceae	Berberis	Berberis kansuensis	Deciduous shrub	Flower	Yellow	SP	Red	SU
Berberidaceae	Berberis	Berberis amurensis	Deciduous shrub	Flower	Yellow	SP	Red	AU
Berberidaceae	Berberis	Berberis poiretii	Deciduous shrub	Flower	Yellow	SP	Red	SU
Berberidaceae	Berberis	Berberis reticulata	Deciduous shrub	Flower	Yellow	SU	Red	SU
Berberidaceae	Berberis	Berberis julianae	Evergreen shrub	Flower	Yellow	SP	Black	AU
Berberidaceae	Berberis	Berberis henryan	Deciduous shrub	Flower	Yellow	SP	Red	SU
Berberidaceae	Berberis	Berberis salicaria	Deciduous shrub	Flower	Yellow	SP	Red	SU
Berberidaceae	Berberis	Berberis brachypoda	Deciduous shrub	Flower	Yellow	SP	Red	AU
Berberidaceae	Berberis	Berberis dielsiana	Deciduous shrub	Flower	Yellow	SP	Red	SU
Berberidaceae	Berberis	Berberis feddeana	Deciduous shrub	Flower	Yellow	SP	Red	SU
Berberidaceae	Berberis	Berberis gilgiana	Deciduous shrub	Flower	Yellow	SP	Red	SU
Berberidaceae	Berberis	Berberis shensiana	Deciduous shrub	Flower	Yellow	SU	Red	SU
Berberidaceae	Berberis	Berberis souliean	Evergreen shrub	Flower	Yellow	SP	Red	SU
Berberidaceae	Berberis	Berberis potaninii	Evergreen shrub	Flower	Yellow	SP	Red	SU
Berberidaceae	Berberis	Berberis virgetorum	Deciduous shrub	Flower	Yellow	SP	Red	SU
Berberidaceae	Sinopodophyllum	Sinopodophyllum hexandrum	Perennial herbs	Flower	Red	SP	Multicolour(Fruit shape)	SU
Berberidaceae	Mahonia	Mahonia bealei	Evergreen shrub	Flower	Yellow	AU	Purple	SP
Berberidaceae	Diphylleia	Diphylleia sinensis	Perennial herbs	Flower、Fruit	White	SP	Multicolour(Fruit shape)	SU
Berberidaceae	Nandina	Nandina domestica	Evergreen shrub	Flower	White	SU	Red	AU
Berberidaceae	Caulophyllum	Caulophyllum robustum	Perennial herbs	Fruit	Yellow	SP、SU	Black	SU、AU
Berberidaceae	Dysosma	Dysosma versipellis	Perennial herbs	Flower、Fruit	Red	SP、SU	Multicolour(Fruit shape)	SU、AU
Berberidaceae	Epimedium	Epimedium sagittatum	Perennial herbs	Flower、Fruit	White	SP	Multicolour(Fruit shape)	SP、SU
Bignoniaceae	Campsis	Campsis grandiflora	Deciduous liana	Flower	Red	SU
Bignoniaceae	Incarvillea	Incarvillea sinensis	Perennial herbs	Flower、Fruit	Purple	SP、SU	Multicolour(Fruit shape)	AU
Boraginaceae	Lithospermum	Lithospermum zollingeri	Perennial herbs	Flower	Purple	SU
Boraginaceae	Sinojohnstonia	Sinojohnstonia chekiangensis	Perennial herbs	Flower	Multicolour	SP	Multicolour(Fruit shape)	SP
Boraginaceae	Sinojohnstonia	Sinojohnstonia moupinensis	Perennial herbs	Flower	Multicolour	SP、SU	Brown	SP、SU
Boraginaceae	Ehretia	Ehretia dicksonii	Deciduous tree	Flower	White	SP	Yellow	SU
Brassicaceae	Eruca	Eruca vesicaria subsp. sativa	Annual herbs	Flower	Multicolour	SP、SU	Multicolour(Fruit shape)	SU
Buxaceae	Sarcococca	Sarcococca hookeriana var. digyna	Evergreen shrub	Flower	White	WI
Buxaceae	Sarcococca	Sarcococca ruscifolia	Evergreen shrub	Flower	White	WI	Red	AU
Buxaceae	Populus	Buxus henryi	Evergreen shrub	Flower	Green	SP
Buxaceae	Populus	Buxus bodinieri	Evergreen shrub	Flower	Green	WI
Buxaceae	Populus	Buxus sinica	Evergreen shrub	Flower	Yellow	SP
Buxaceae	Populus	Buxus ichangensis	Evergreen shrub	Flower	Yellow	SP
Buxaceae	Pachysandra	Pachysandra terminalis	Evergreen shrub	Flower	White	SP
Buxaceae	Pachysandra	Pachysandra axillaris	Evergreen shrub	Flower、Fruit	Pink	SP	Yellow	AU
Calycanthaceae	Chimonanthus	Chimonanthus praecox	Deciduous shrub	Flower	Yellow	WI
Calycanthaceae	Chimonanthus	Chimonanthus nitens	Evergreen shrub	Flower	Yellow	WI
Campanulaceae	Adenophora	Adenophora petiolata subsp. hunanensis	Perennial herbs	Flower	Purple	SU
Campanulaceae	Adenophora	Adenophora capillaris	Perennial herbs	Flower	White	SU
Campanulaceae	Adenophora	Adenophora stricta	Perennial herbs	Flower	Purple	SU
Campanulaceae	Platycodon	Platycodon grandiflorus	Perennial herbs	Flower、Fruit	Purple	AU	Multicolour(Fruit shape)	WI
Campanulaceae	Campanula	Campanula punctata	Perennial herbs	Flower	Multicolour	SU	Multicolour(Fruit shape)	AU
Campanulaceae	Codonopsis	Codonopsis pilosula subsp. tangshen	Perennial herbs	Flower、Fruit	Green	SU	Yellow	AU
Campanulaceae	Codonopsis	Codonopsis pilosula	Perennial herbs	Flower、Fruit	Green	SU	Multicolour(Fruit shape)	AU
Campanulaceae	Adenophora	Adenophora himalayana subsp. alpina	Perennial herbs	Flower	Purple	SU、AU
Campanulaceae	Adenophora	Adenophora liliifolioides	Perennial herbs	Flower	Multicolour	SU、AU
Campanulaceae	Adenophora	Adenophora capillaris subsp. paniculata	Perennial herbs	Flower	Multicolour	SU、AU	Brown	SU、AU
Campanulaceae	Adenophora	Adenophora petiolata	Perennial herbs	Flower	Multicolour	SU
Campanulaceae	Adenophora	Adenophora stricta subsp. sessilifolia	Perennial herbs	Flower	Purple	SU、AU
Campanulaceae	Codonopsis	Codonopsis tsinlingensis	Perennial herbs	Flower	Purple	SU、AU	Multicolour(Fruit shape)	SU、AU
Caprifoliaceae	Valeriana	Valeriana officinalis	Perennial herbs	Flower	Purple	SP	Multicolour(Fruit shape)	AU
Caprifoliaceae	Valeriana	Valeriana jatamansi	Perennial herbs	Flower	White	SP	Multicolour(Fruit shape)	SU
Caprifoliaceae	Kolkwitzia	Kolkwitzia amabilis	Deciduous shrub	Flower	Pink	SU
Caprifoliaceae	Triosteum	Triosteum pinnatifidum	Perennial herbs	Flower、Fruit	Green		Black	SU
Caprifoliaceae	Dipelta	Dipelta yunnanensis	Deciduous shrub	Flower	Pink	SU	Multicolour(Fruit shape)	AU
Caprifoliaceae	Dipelta	Dipelta floribunda	Deciduous shrub	Flower	Pink	SP	Multicolour(Fruit shape)	AU
Caprifoliaceae	Lonicera	Lonicera caerulea	Deciduous shrub	Flower、Fruit	Yellow	SU	Black	AU
Caprifoliaceae	Lonicera	Lonicera hispida	Deciduous shrub	Flower、Fruit	White	SU	Red	SU
Caprifoliaceae	Lonicera	Lonicera nervosa	Deciduous shrub	Flower、Fruit	Yellow	SU	Black	AU
Caprifoliaceae	Lonicera	Lonicera stephanocarpa	Deciduous shrub	Flower、Fruit	White	SU	Black	AU
Caprifoliaceae	Lonicera	Lonicera fargesii	Deciduous shrub	Flower、Fruit	Red	SU	Red	AU
Caprifoliaceae	Lonicera	Lonicera retusa	Deciduous shrub	Flower、Fruit	Yellow	SU	Black	AU
Caprifoliaceae	Lonicera	Lonicera webbiana	Deciduous shrub	Flower、Fruit	Red	SU	Black	AU
Caprifoliaceae	Lonicera	Lonicera microphylla	Deciduous shrub	Flower、Fruit	Yellow	SU	Red	SU
Caprifoliaceae	Lonicera	Lonicera trichosantha	Deciduous shrub	Flower、Fruit	Yellow	SU	Red	SU
Caprifoliaceae	Lonicera	Lonicera tangutica	Deciduous shrub	Flower、Fruit	White	SU	Red	SU
Caprifoliaceae	Lonicera	Lonicera elisae	Deciduous shrub	Flower、Fruit	White	SP	Red	SU
Caprifoliaceae	Lonicera	Lonicera modesta	Deciduous shrub	Flower、Fruit	Yellow	SP	Red	AU
Caprifoliaceae	Lonicera	Lonicera chrysantha var. koehneana	Deciduous shrub	Flower、Fruit	Yellow	SU	Red	SU
Caprifoliaceae	Lonicera	Lonicera ferdinandi	Deciduous shrub	Flower、Fruit	Yellow	SU	Red	AU
Caprifoliaceae	Lonicera	Lonicera gynochlamydea	Deciduous shrub	Flower、Fruit	White	SP	Red	AU
Caprifoliaceae	Lonicera	Lonicera chrysantha	Deciduous shrub	Flower、Fruit	Yellow	SU	Red	SU
Caprifoliaceae	Lonicera	Lonicera acuminata	Deciduous liana	Flower、Fruit	Yellow	SU	Black	AU
Caprifoliaceae	Lonicera	Lonicera similis	Deciduous liana	Flower、Fruit	Yellow	SU	Black	AU
Caprifoliaceae	Lonicera	Lonicera tragophylla	Deciduous liana	Flower、Fruit	Yellow	SU	Red	AU
Caprifoliaceae	Lonicera	Lonicera fragrantissima	Deciduous shrub	Flower、Fruit	White	SP	Red	SP
Caprifoliaceae	Lonicera	Lonicera ligustrina var. yunnanensis	Evergreen shrub	Flower、Fruit	Yellow	SP	Black	AU
Caprifoliaceae	Lonicera	Lonicera japonica	Evergreen liana	Flower、Fruit	White	SU	Black	AU
Caprifoliaceae	Lonicera	Lonicera maackii	Deciduous shrub	Flower、Fruit	Yellow	SU	Red	AU
Caprifoliaceae	Abelia	Abelia macrotera	Deciduous shrub	Flower	Purple	SU
Caprifoliaceae	Abelia	Abelia uniflora	Deciduous shrub	Flower	Red	SU
Caprifoliaceae	Symphoricarpos	Symphoricarpos sinensis	Deciduous shrub	Flower	White	SU	Black	AU
Caprifoliaceae	Zabelia	Zabelia dielsii	Deciduous shrub	Flower	White	SU
Caprifoliaceae	Weigela	Weigela florida	Deciduous shrub	Flower	Red	SP
Caprifoliaceae	Sambucus	Sambucus williamsii	Deciduous tree	Flower	White	SP	Red	AU
Caprifoliaceae	Sambucus	Sambucus javanica	Perennial herbs	Flower、Fruit	White	SP	Red	SU
Caprifoliaceae	Sambucus	Sambucus adnata	Perennial herbs	Flower、Fruit	White	SP、SU	Red	AU
Caprifoliaceae	Viburnum	Viburnum kansuense	Deciduous shrub	Flower	Red	SU	Red	AU
Caprifoliaceae	Viburnum	Viburnum chinshanense	Evergreen shrub	Flower	White	SP	Black	SU
Caprifoliaceae	Viburnum	Viburnum opulus subsp. calvescens	Deciduous shrub	Flower	White	SU	Red	AU
Caprifoliaceae	Viburnum	Viburnum sympodiale	Deciduous shrub	Flower	White	SP	Black	AU
Caprifoliaceae	Viburnum	Viburnum glomeratum	Deciduous shrub	Flower	White	SP	Black	SU
Caprifoliaceae	Viburnum	Viburnum plicatum var. tomentosum	Deciduous shrub	Flower	White	SP	Black	AU
Caprifoliaceae	Viburnum	Viburnum erubescens	Deciduous shrub	Flower	White	SP	Black	SU
Caprifoliaceae	Viburnum	Viburnum foetidum var. rectangulatum	Deciduous shrub	Flower	White	SU	Red	AU
Caprifoliaceae	Viburnum	Viburnum mongolicum	Deciduous shrub	Flower	Yellow	SP	Black	AU
Caprifoliaceae	Viburnum	Viburnum rhytidophyllum	Evergreen shrub	Flower	White	SP	Black	AU
Caprifoliaceae	Viburnum	Viburnum oliganthum	Evergreen shrub	Flower	White	SP	Black	SU
Caprifoliaceae	Viburnum	Viburnum buddleifolium	Deciduous shrub	Flower	White	SP
Caprifoliaceae	Viburnum	Viburnum propinquum	Evergreen shrub	Flower	White	SP	Black	AU
Caprifoliaceae	Viburnum	Viburnum dilatatum	Deciduous shrub	Flower	White	SU	Red	AU
Caprifoliaceae	Viburnum	Viburnum cylindricum	Evergreen shrub	Flower	White	SU	Black	AU
Caprifoliaceae	Viburnum	Viburnum schensianum	Deciduous shrub	Flower	White	SU	Black	AU
Caprifoliaceae	Viburnum	Viburnum erosum	Deciduous shrub	Flower	White	SP	Red	AU
Caprifoliaceae	Viburnum	Viburnum setigerum	Deciduous shrub	Flower	White	SP	Red	AU
Caprifoliaceae	Viburnum	Viburnum utile	Evergreen shrub	Flower	White	SP	Black	SU
Caprifoliaceae	Dipsacus	Dipsacus japonicus	Perennial herbs	Flower	Purple	SU	Multicolour(Fruit shape)	AU
Caprifoliaceae	Patrinia	Patrinia scabra	Perennial herbs	Flower	White	SP	Multicolour(Fruit shape)	SU
Caprifoliaceae	Patrinia	Patrinia rupestris	Perennial herbs	Flower	Yellow	SU	Multicolour(Fruit shape)	SU
Caryophyllaceae	Silene	Silene tatarinowii	Perennial herbs	Flower	White	SU	Multicolour(Fruit shape)	AU
Caryophyllaceae	Silene	Silene fortunei	Perennial herbs	Flower	Red	SU	Multicolour(Fruit shape)	AU
Caryophyllaceae	Silene	Silene aprica	Perennial herbs	Flower	Multicolour	SU
Caryophyllaceae	Arenaria	Arenaria serpyllifolia	Annual and biennial herbs	Flower、Fruit	White	SU	Brown	AU
Caryophyllaceae	Silene	Silene conoidea	Annual herbs	Flower	Pink	SP、SU	Multicolour(Fruit shape)	SU
Caryophyllaceae	Silene	Silene firma	Annual and biennial herbs	Flower	White	SU	Multicolour(Fruit shape)	SU
Caryophyllaceae	Dianthus	Dianthus superbus	Perennial herbs	Flower	Multicolour	SU	Multicolour(Fruit shape)	AU
Caryophyllaceae	Dianthus	Dianthus chinensis	Perennial herbs	Flower	Multicolour	SP	Multicolour(Fruit shape)	SU
Caryophyllaceae	Silene	Silene hupehensis var. pubescens	Perennial herbs	Flower、Fruit	Pink	SU	Multicolour(Fruit shape)	SU
Caryophyllaceae	Silene	Silene pterosperma	Perennial herbs	Flower	Yellow	SU	Multicolour(Fruit shape)	SU
Caryophyllaceae	Silene	Silene repens	Perennial herbs	Flower	Multicolour	SU	Multicolour(Fruit shape)	SU、AU
Caryophyllaceae	Vaccaria	Vaccaria hispanica	Annual herbs	Flower	Red	SP	Multicolour(Fruit shape)	AU
Caryophyllaceae	Lychnis	Lychnis senno	Perennial herbs	Flower	Red	SU	Multicolour(Fruit shape)	AU
Caryophyllaceae	Lychnis	Lychnis fulgens	Perennial herbs	Flower	Pink	SU
Caryophyllaceae	Arenaria	Arenaria giraldii	Annual herbs	Flower	White	SU	Multicolour(Fruit shape)	SU
Caryophyllaceae	Arenaria	Arenaria fimbriata	Annual herbs	Flower	White	SU	Multicolour(Fruit shape)	SU、AU
Caryophyllaceae	Arenaria	Arenaria quadridentata	Perennial herbs	Flower、Fruit	White	SU、AU	Multicolour(Fruit shape)	SU、AU
Caryophyllaceae	Arenaria	Arenaria taibaishanensis	Perennial herbs	Flower、Fruit	White	SU
Caryophyllaceae	Cerastium	Cerastium arvense	Perennial herbs	Flower	White	SP、SU	Multicolour(Fruit shape)	SU、AU
Caryophyllaceae	Cerastium	Cerastium fontanum subsp. vulgare	Perennial herbs	Flower	White	SP、SU	Multicolour(Fruit shape)	SU
Caryophyllaceae	Cerastium	Cerastium furcatum	Perennial herbs	Flower	White	SP、SU	Multicolour(Fruit shape)	SU、AU
Caryophyllaceae	Gypsophila	Gypsophila huashanensis	Perennial herbs	Flower	Multicolour	SU	Multicolour(Fruit shape)	SU、AU
Caryophyllaceae	Gypsophila	Gypsophila oldhamiana	Perennial herbs	Flower	Pink	SU、AU	Multicolour(Fruit shape)	SU、AU
Caryophyllaceae	Myosoton	Myosoton aquaticum	Annual and biennial herbs	Flower	White	SP、SU	Multicolour(Fruit shape)	SU、AU
Caryophyllaceae	Pseudostellaria	Pseudostellaria davidii	Perennial herbs	Flower	White	SP、SU	Multicolour(Fruit shape)	SU
Caryophyllaceae	Pseudostellaria	Pseudostellaria heterophylla	Perennial herbs	Flower	White	SP、SU	Multicolour(Fruit shape)	SU
Caryophyllaceae	Pseudostellaria	Pseudostellaria heterantha	Perennial herbs	Flower	White	SP、SU	Multicolour(Fruit shape)	SU
Celastraceae	Euonymus	Euonymus frigidus	Deciduous shrub	Flower	Green	SU	Red	AU
Celastraceae	Euonymus	Euonymus nanus	Deciduous shrub	Flower	Green	SU	Red	AU
Celastraceae	Euonymus	Euonymus phellomanus	Deciduous shrub	Flower	Green	SU	Red	AU
Celastraceae	Euonymus	Euonymus semenovii	Deciduous shrub	Flower	Red	SU	Red	AU
Celastraceae	Euonymus	Euonymus verrucosus	Deciduous shrub	Flower	Red	SU	Red	AU
Celastraceae	Euonymus	Euonymus actinocarpus	Deciduous shrub	Flower	Green	WI	Red	SU
Celastraceae	Euonymus	Euonymus cornutus	Deciduous shrub	Flower	Red	SP	Red	AU
Celastraceae	Euonymus	Euonymus giraldii	Deciduous shrub	Flower	Green	SU	Red	AU
Celastraceae	Euonymus	Euonymus verrucosoides	Deciduous shrub	Flower	Green	SU	Red	AU
Celastraceae	Euonymus	Euonymus schensianus	Deciduous shrub	Flower	Green	SP	Red	AU
Celastraceae	Euonymus	Euonymus carnosus	Evergreen shrub	Flower	Yellow	SU	Red	AU
Celastraceae	Euonymus	Euonymus venosus	Deciduous shrub	Flower	Yellow	SU	Red	AU
Celastraceae	Euonymus	Euonymus hamiltonianus	Deciduous tree	Flower	Green	SU	Red	AU
Celastraceae	Euonymus	Euonymus sanguineus	Deciduous shrub	Flower	Green	SU	Red	AU
Celastraceae	Euonymus	Euonymus acanthocarpus	Deciduous shrub	Flower	Green	SU	Red	AU
Celastraceae	Euonymus	Euonymus maackii	Deciduous tree	Flower	White	SP	Red	AU
Celastraceae	Euonymus	Euonymus echinatus	Evergreen shrub	Flower	Green	SP	Red	AU
Celastraceae	Euonymus	Euonymus myrianthus	Evergreen shrub	Flower	Green	SU	Red	AU
Celastraceae	Euonymus	Euonymus nitidus	Evergreen shrub	Flower	Green	SP	Red	SU
Celastraceae	Euonymus	Euonymus grandiflorus	Deciduous shrub	Flower	Yellow	SU	Red	AU
Celastraceae	Euonymus	Euonymus alatus	Deciduous shrub	Flower	Green	SU	Red	AU
Celastraceae	Euonymus	Euonymus fortunei	Evergreen liana	Flower	Green	SP	Red	AU
Celastraceae	Euonymus	Euonymus microcarpus	Deciduous shrub	Flower	Green	SP	Red	AU
Celastraceae	Celastrus	Celastrus glaucophyllus	Deciduous liana	Flower	Green	SP	Red	AU
Celastraceae	Celastrus	Celastrus gemmatus	Deciduous liana	Flower	Green	SU	Red	AU
Celastraceae	Celastrus	Celastrus hypoleucus	Deciduous liana	Flower	Green	SP	Red	AU
Celastraceae	Celastrus	Celastrus orbiculatus	Deciduous liana	Flower	Green	SU	Red	AU
Celastraceae	Celastrus	Celastrus rosthornianus	Deciduous liana	Flower	Green	SP	Red	AU
Celastraceae	Celastrus	Celastrus rosthornianus var. loeseneri	Deciduous liana	Flower	Green	SP	Red	AU
Celastraceae	Celastrus	Celastrus angulatus	Deciduous shrub	Flower	Green	SU	Yellow	AU
Celastraceae	Parnassia	Parnassia brevistyla	Perennial herbs	Flower、Fruit	White	SU	Multicolour(Fruit shape)	AU
Celastraceae	Parnassia	Parnassia delavayi	Perennial herbs	Flower、Fruit	White	SU	Multicolour(Fruit shape)	AU
Celastraceae	Parnassia	Parnassia wightiana	Perennial herbs	Flower、Fruit	White	SU	Multicolour(Fruit shape)	AU
Ceratophyllaceae	Ceratophyllum	Ceratophyllum demersum	Perennial herbs	Fruit			Multicolour(Fruit shape)	SU
Ceratophyllaceae	Ceratophyllum	Ceratophyllum demersum	Perennial herbs	Flower、Fruit		SU	Multicolour(Fruit shape)	SU、AU
Chenopodiaceae	Chenopodium	Dysphania schraderiana	Annual herbs	Flower、Fruit		SU、AU	Multicolour(Fruit shape)	AU
Chenopodiaceae	Salsola	Salsola collina	Annual herbs	Fruit		SU、AU	Multicolour(Fruit shape)	AU
Chloranthaceae	Chloranthus	Chloranthus henryi var. hupehensis	Perennial herbs	Flower、Fruit		SP、SU
Chloranthaceae	Chloranthus	Chloranthus multistachys	Perennial herbs	Flower	White	SU	Multicolour(Fruit shape)	AU
Colchicaceae	Disporum	Disporum cantoniense	Perennial herbs	Flower	Purple	SP	Multicolour(Fruit shape)	SU
Commelinaceae	Streptolirion	Streptolirion volubile	Perennial herbs	Flower、Fruit	White	SU	Multicolour(Fruit shape)	AU
Commelinaceae	Commelina	Commelina benghalensis	Perennial herbs	Flower	Purple
Commelinaceae	Commelina	Commelina communis	Annual herbs	Flower	Purple	SP
Commelinaceae	Murdannia	Murdannia triquetra	Perennial herbs	Fruit			Multicolour(Fruit shape)	AU
Compositae	Senecio	Senecio argunensis	Perennial herbs	Flower	Yellow	SU
Compositae	Senecio	Senecio scandens var. incisus	Perennial herbs	Flower	Yellow	AU、WI
Compositae	Sinacalia	Sinacalia tangutica	Perennial herbs	Flower	Yellow	SU、AU
Compositae	Sinosenecio	Sinosenecio euosmus	Annual herbs	Flower	Yellow	SU
Compositae	Ajania	Ajania potaninii	Deciduous shrub	Flower	Yellow	SU	Multicolour(Fruit shape)	AU
Compositae	Artemisia	Artemisia qinlingensis	Perennial herbs	Flower、Fruit	Red	SU、AU	Multicolour(Fruit shape)	SU、AU
Compositae	Doronicum	Doronicum gansuense	Perennial herbs	Flower	Yellow	SU
Compositae	Ixeridium	Ixeridium gracile	Perennial herbs	Flower	Yellow	SP、SU	Brown	SU、AU
Compositae	Leontopodium	Leontopodium giraldii	Perennial herbs	Flower	Purple	SU、AU
Compositae	Ligularia	Ligularia achyrotricha	Perennial herbs	Flower	Yellow	SU	Multicolour(Fruit shape)	SU
Compositae	Ligulariopsis	Ligulariopsis shichuana	Perennial herbs	Flower	Yellow	SU	Brown	SU、AU
Compositae	Parasenecio	Parasenecio ambiguus	Perennial herbs	Flower	White	SU	Multicolour(Fruit shape)	AU
Compositae	Parasenecio	Parasenecio dasythyrsus	Perennial herbs	Flower	Yellow	SU、AU	Multicolour(Fruit shape)	SU、AU
Compositae	Parasenecio	Parasenecio gansuensis	Perennial herbs	Flower	Yellow	SU	Multicolour(Fruit shape)	AU
Compositae	Parasenecio	Parasenecio pilgerianus	Perennial herbs	Flower	Multicolour	SU	Multicolour(Fruit shape)	AU
Compositae	Parasenecio	Parasenecio roborowskii	Perennial herbs	Flower	White	SU	Multicolour(Fruit shape)	AU
Compositae	Parasenecio	Parasenecio sinicus	Perennial herbs	Flower	Multicolour	SU	Brown	AU
Compositae	Parasenecio	Parasenecio tsinlingensis	Perennial herbs	Flower	White	SU	Brown	AU
Compositae	Petasites	Petasites tricholobus	Perennial herbs	Flower、Fruit	White
Compositae	Picris	Picris japonica	Perennial herbs	Flower	Yellow	SU、AU	Brown	SU、AU
Compositae	Prenanthes	Nabalus tatarinowii	Perennial herbs	Flower	Multicolour	SU、AU	Brown	SU、AU
Compositae	Saussurea	Saussurea acromelaena	Perennial herbs	Flower	Purple	AU	Brown	AU
Compositae	Saussurea	Saussurea acrophila	Perennial herbs	Flower	Purple	SU、AU	Brown	SU、AU
Compositae	Saussurea	Saussurea acroura	Perennial herbs	Flower	Pink	SU	Brown	SU
Compositae	Saussurea	Saussurea dolichopoda	Perennial herbs	Flower	Purple	SU、AU	Brown	SU、AU
Compositae	Saussurea	Saussurea flaccida	Perennial herbs	Flower	Yellow	SU、AU	Multicolour(Fruit shape)	SU、AU
Compositae	Saussurea	Saussurea iodostegia	Perennial herbs	Flower	Purple	SU、AU	Brown	SU、AU
Compositae	Saussurea	Saussurea kungii	Perennial herbs	Flower	Purple	AU	Multicolour(Fruit shape)	AU
Compositae	Saussurea	Saussurea licentiana	Perennial herbs	Flower	Purple	SU、AU	Brown	SU、AU
Compositae	Saussurea	Saussurea macrota	Perennial herbs	Flower	Purple	SU	Brown	SU
Compositae	Saussurea	Saussurea morifolia	Perennial herbs	Flower	Purple	SU、AU	Brown	SU、AU
Compositae	Saussurea	Saussurea oligantha	Perennial herbs	Flower	Purple	SU、AU	Multicolour(Fruit shape)	SU、AU
Compositae	Saussurea	Saussurea oligocephala	Perennial herbs	Flower	Purple	AU	Multicolour(Fruit shape)	AU
Compositae	Saussurea	Saussurea paucijuga	Perennial herbs	Flower	Purple	SU、AU	Multicolour(Fruit shape)	SU、AU
Compositae	Saussurea	Saussurea pectinata	Perennial herbs	Flower	Purple	SU、AU	Multicolour(Fruit shape)	SU、AU
Compositae	Saussurea	Saussurea populifolia	Perennial herbs	Flower	Purple	SU、AU	Brown	SU、AU
Compositae	Saussurea	Saussurea saligna	Perennial herbs	Flower	Purple	SU、AU	Multicolour(Fruit shape)	SU、AU
Compositae	Saussurea	Saussurea sobarocephala	Perennial herbs	Flower	Purple	SU	Multicolour(Fruit shape)	SU
Compositae	Saussurea	Saussurea megaphylla	Perennial herbs	Flower	Purple	SU、AU	Multicolour(Fruit shape)	SU、AU
Compositae	Scorzonera	Scorzonera albicaulis	Perennial herbs	Flower、Fruit	Yellow	SP、SU	Multicolour(Fruit shape)	SU、AU
Convolvulaceae	Merremia	Merremia sibirica	Annual herbs	Flower	Red	SU	Multicolour(Fruit shape)	AU
Convolvulaceae	Convolvulus	Convolvulus arvensis	Perennial herbs	Flower	Multicolour	SU
Convolvulaceae	Pharbitis	Ipomoea purpurea	Annual herbs	Flower	Multicolour	SP、SU	Multicolour(Fruit shape)	AU
Convolvulaceae	Pharbitis	Ipomoea nil	Annual herbs	Flower	Multicolour	SU
Convolvulaceae	Calystegia	Calystegia hederacea	Annual herbs	Flower	Purple	SU
Convolvulaceae	Calystegia	Calystegia sepium	Perennial herbs	Flower、Fruit	White	SU
Coriariaceae	Coriaria	Coriaria nepalensis	Deciduous shrub	Flower	Red	SP	Black	SU
Cornaceae	Dendrobenthamia	Cornus elliptica	Evergreen tree	Flower	White	SU	Red	AU
Cornaceae	Swida	Cornus schindleri subsp. poliophylla	Deciduous tree	Flower	White	SU	Black	AU
Cornaceae	Swida	Cornus bretschneideri	Deciduous tree	Flower	White	SU	Black	AU
Cornaceae	Cornus	Cornus hemsleyi	Deciduous shrub	Flower	White	SU	Black	AU
Cornaceae	Cornus	Cornus chinensis	Deciduous tree	Flower	Yellow	SP	Black	AU
Cornaceae	Swida	Cornus bretschneideri var. crispa	Deciduous tree	Flower	White	SU	Black	AU
Cornaceae	Cornus	Cornus officinalis	Deciduous tree	Flower	Yellow	SP	Red	AU
Cornaceae	Swida	Cornus ulotricha	Deciduous tree	Flower	White	SU	Black	SU
Cornaceae	Dendrobenthamia	Cornus kousa subsp. chinensis	Deciduous tree	Flower	White	SU	Red	AU
Cornaceae	Bothrocaryum	Cornus controversa	Deciduous tree	Flower	White	SU	Black	SU
Cornaceae	Swida	Cornus quinquenervis	Deciduous shrub	Flower	White	SU	Black	AU
Cornaceae	Swida	Cornus walteri	Deciduous tree	Flower	White	SP	Black	AU
Cornaceae	Swida	Cornus macrophylla	Deciduous tree	Flower	White	SU	Black	AU
Cornaceae	Swida	Cornus wilsoniana	Deciduous tree	Flower	White	SP	Black	AU
Cornaceae	Swida	Cornus alba	Deciduous shrub	Flower	White	SU	Multicolour(Fruit shape)	SU
Cornaceae	Alangium	Alangium chinense subsp. pauciflorum	Deciduous tree	Flower、Fruit	Yellow	SU	Black	SU
Cornaceae	Alangium	Alangium platanifolium var. trilobum	Deciduous shrub	Flower、Fruit	Yellow	SP	Purple	SU
Cornaceae	Alangium	Alangium chinense	Deciduous tree	Flower、Fruit	Yellow	SU	Black	SU
Crassulaceae	Orostachys	Orostachys fimbriata	Annual and biennial herbs	Flower、Fruit	Red	SU	Multicolour(Fruit shape)	AU
Crassulaceae	Sinocrassula	Sinocrassula indica	Annual and biennial herbs	Flower	Red
Crassulaceae	Sinocrassula	Sinocrassula indica var. viridiflora	Annual herbs	Flower、Fruit	Yellow	AU	Multicolour(Fruit shape)	AU
Crassulaceae	Sedum	Sedum sarmentosum	Perennial herbs	Flower、Fruit	Yellow	SP	Multicolour(Fruit shape)	SU
Crassulaceae	Sedum	Sedum lineare	Perennial herbs	Flower、Fruit	Yellow	SP	Multicolour(Fruit shape)	SU
Crassulaceae	Sedum	Sedum elatinoides	Annual herbs	Flower	White	SP、SU	Multicolour(Fruit shape)	SU、AU
Crassulaceae	Sedum	Rhodiola kirilowii	Perennial herbs	Flower	Yellow	SU	Multicolour(Fruit shape)	AU
Crassulaceae	Sedum	Sedum majus	Perennial herbs	Flower	White	AU
Crassulaceae	Sedum	Rhodiola dumulosa	Perennial herbs	Flower、Fruit	Multicolour	SU	Multicolour(Fruit shape)	AU
Crassulaceae	Sedum	Phedimus aizoon	Perennial herbs	Flower、Fruit	Yellow	SU	Multicolour(Fruit shape)	AU
Crassulaceae	Hylotelephium	Hylotelephium verticillatum	Perennial herbs	Flower、Fruit	Green	SU	Multicolour(Fruit shape)	AU
Crassulaceae	Hylotelephium	Hylotelephium spectabile	Perennial herbs	Flower、Fruit	Purple	SU	Multicolour(Fruit shape)	SU、AU
Crassulaceae	Hylotelephium	Hylotelephium angustum	Perennial herbs	Flower	Pink	SU
Crassulaceae	Rhodiola	Rhodiola macrocarpa	Perennial herbs	Flower	Multicolour	SU、AU	Multicolour(Fruit shape)	SU、AU
Crassulaceae	Rhodiola	Rhodiola yunnanensis	Perennial herbs	Flower	Red	SP、SU	Multicolour(Fruit shape)	SU
Crassulaceae	Phedimus	Phedimus aizoon var. scabrus	Perennial herbs	Flower	Yellow	SU	Multicolour(Fruit shape)	SU
Crassulaceae	Sedum	Sedum oligospermum	Annual herbs	Flower	Yellow	SU、AU	Multicolour(Fruit shape)	SU、AU
Crassulaceae	Sedum	Sedum dielsii	Perennial herbs	Flower	Yellow	AU	Multicolour(Fruit shape)	AU
Crassulaceae	Sedum	Sedum filipes	Annual and biennial herbs	Flower	Purple	SU、AU	Multicolour(Fruit shape)	AU
Crassulaceae	Sedum	Sedum pampaninii	Perennial herbs	Flower	Yellow	SU、AU	Multicolour(Fruit shape)	AU
Crassulaceae	Sedum	Sedum planifolium	Perennial herbs	Flower	Yellow	SU	Multicolour(Fruit shape)	SU
Crassulaceae	Sedum	Sedum stellariifolium	Annual and biennial herbs	Flower	Yellow	SU	Multicolour(Fruit shape)	SU、AU
Cruciferae	Orychophragmus	Orychophragmus violaceus	Annual and biennial herbs	Flower、Fruit	Purple	SP	Multicolour(Fruit shape)	SU
Cruciferae	Eruca	Eruca vesicaria subsp. sativa	Annual herbs	Flower、Fruit	Yellow	SP	Multicolour(Fruit shape)	SU
Cruciferae	Erysimum	Erysimum amurense	Annual and biennial herbs	Flower	Yellow	SU	Multicolour(Fruit shape)	AU
Cruciferae	Cardamine	Cardamine macrophylla	Perennial herbs	Flower	Multicolour	SP、SU	Multicolour(Fruit shape)	AU
Cruciferae	Cardamine	Cardamine leucantha	Perennial herbs	Flower	White	SP	Multicolour(Fruit shape)	SU
Cruciferae	Isatis	Isatis tinctoria	Annual and biennial herbs	Flower、Fruit	Yellow	SP	Multicolour(Fruit shape)	SU
Cruciferae	Rorippa	Rorippa indica	Annual and biennial herbs	Flower、Fruit	Yellow	SU	Brown	AU
Cruciferae	Arabidopsis	Arabidopsis thaliana	Annual herbs	Flower、Fruit	White	SP、SU
Cruciferae	Arabis	Arabis paniculata	Annual and biennial herbs	Flower、Fruit	White	SP、SU	Multicolour(Fruit shape)	SU、AU
Cruciferae	Arabis	Arabis hirsuta	Annual and biennial herbs	Flower、Fruit	White	SP、SU	Brown	SU
Cruciferae	Arabis	Arabis pendula	Annual and biennial herbs	Flower、Fruit	White	SU、AU	Brown	SU、AU
Cruciferae	Brassica	Brassica rapa var. oleifera	Annual and biennial herbs	Flower	Yellow	SP	Multicolour(Fruit shape)	SP
Cruciferae	Brassica	Brassica juncea	Annual herbs	Flower	Yellow	SP	Multicolour(Fruit shape)	SP、SU
Cruciferae	Capsella	Capsella bursa-pastoris	Annual and biennial herbs	Flower	White	SP、SU	Multicolour(Fruit shape)	SP、SU
Cruciferae	Cardamine	Cardamine engleriana	Perennial herbs	Flower	White	SP	Multicolour(Fruit shape)	SU
Cruciferae	Cardamine	Cardamine flexuosa	Annual and biennial herbs	Flower	White	SP	Multicolour(Fruit shape)	SP、SU
Cruciferae	Cardamine	Cardamine hirsuta	Annual herbs	Flower	White	SP	Multicolour(Fruit shape)	SP、SU
Cruciferae	Cardamine	Cardamine impatiens	Annual and biennial herbs	Flower	White	SP、SU	Multicolour(Fruit shape)	SP、SU
Cruciferae	Cardamine	Cardamine scaposa	Perennial herbs	Flower、Fruit	White	SP、SU	Multicolour(Fruit shape)	SU
Cruciferae	Chorispora	Chorispora tenella	Annual herbs	Flower	Purple	SP、SU	Multicolour(Fruit shape)	SP、SU
Cruciferae	Descurainia	Descurainia sophia	Annual herbs	Flower	Yellow	SP
Cruciferae	Dontostemon	Dontostemon dentatus	Annual and biennial herbs	Flower	Purple	SP、SU	Multicolour(Fruit shape)	SU
Cruciferae	Draba	Draba ladyginii	Perennial herbs	Flower	White	SP、SU	Multicolour(Fruit shape)	SU
Cruciferae	Draba	Draba lasiophylla	Perennial herbs	Flower	White	SU	Multicolour(Fruit shape)	SU
Cruciferae	Draba	Draba nemorosa	Annual and biennial herbs	Flower	Yellow	SP	Multicolour(Fruit shape)	SP、SU
Cruciferae	Draba	Draba oreades	Perennial herbs	Flower	Yellow	SU
Cruciferae	Erysimum	Erysimum cheiranthoides	Annual herbs	Flower	Yellow	SP	Multicolour(Fruit shape)	SU
Cruciferae	Eutrema	Eutrema heterophyllum	Perennial herbs	Flower	White	SU	Multicolour(Fruit shape)	AU
Cruciferae	Eutrema	Eutrema yunnanense	Perennial herbs	Flower、Fruit	White	SP	Multicolour(Fruit shape)	SP、SU
Cruciferae	Lepidium	Lepidium apetalum	Annual and biennial herbs	Flower、Fruit		SP、SU	Multicolour(Fruit shape)	SP、SU
Cruciferae	Lepidium	Lepidium cuneiforme	Annual and biennial herbs	Flower	White	SP、SU	Multicolour(Fruit shape)	SP、SU
Cruciferae	Malcolmia	Malcolmia africana	Annual and biennial herbs	Flower	Purple	SU	Multicolour(Fruit shape)	SU
Cruciferae	Nasturtium	Nasturtium officinale	Perennial herbs	Flower、Fruit	White	SP	Multicolour(Fruit shape)	SU
Cruciferae	Raphanus	Raphanus sativus	Annual and biennial herbs	Flower	Multicolour	SP	Multicolour(Fruit shape)	SP、SU
Cruciferae	Rorippa	Rorippa cantoniensis	Annual and biennial herbs	Flower	Yellow	SP	Multicolour(Fruit shape)	SP、SU
Cruciferae	Rorippa	Rorippa dubia	Annual herbs	Flower、Fruit		SP、SU	Multicolour(Fruit shape)	SU
Cucurbitaceae	Gynostemma	Gynostemma pentaphyllum	Perennial herbs	Fruit			Black	SU
Cucurbitaceae	Bolbostemma	Bolbostemma paniculatum	Perennial herbs	Fruit			Multicolour(Fruit shape)	SU
Cyperaceae	Carex	Carex neurocarpa	Perennial herbs	Flower	Green
Cyperaceae	Cyperus	Cyperus difformis	Annual herbs	观叶
Cyperaceae	Cyperus	Cyperus microiria	Annual herbs	观叶
Cyperaceae	Cyperus	Cyperus iria	Annual herbs	观叶
Cyperaceae	Carex	Carex agglomerata	Perennial herbs	Flower、Fruit		SP、SU	Yellow	SP、SU
Cyperaceae	Carex	Carex atrofuscoides	Perennial herbs	Flower、Fruit	Purple	SU	Brown	SU
Cyperaceae	Carex	Carex breviaristata	Perennial herbs	Flower、Fruit		SP、SU	Brown	SP、SU
Cyperaceae	Carex	Carex breviculmis	Perennial herbs	Flower、Fruit	White	SP、SU	Brown	SP、SU
Cyperaceae	Carex	Carex brunnea	Perennial herbs	Flower、Fruit	Yellow		Brown
Cyperaceae	Carex	Carex capilliformis	Perennial herbs	Flower	Yellow	SU、AU	Black	SU、AU
Cyperaceae	Carex	Carex cinerascens	Perennial herbs	Flower		SP	Brown	SP
Cyperaceae	Carex	Carex davidii	Perennial herbs	Flower	Yellow	SP、SU	Multicolour(Fruit shape)	SP、SU
Cyperaceae	Carex	Carex dimorpholepis	Perennial herbs	Flower		SP、SU	Brown	SP、SU
Cyperaceae	Carex	Carex diplodon	Perennial herbs	Flower	Green	SP	Brown	SP
Cyperaceae	Carex	Carex doniana	Perennial herbs	Flower	Yellow	SP、SU	Yellow	SU、AU
Cyperaceae	Carex	Carex gibba	Perennial herbs	Flower		SP、SU	Yellow	SP、SU
Cyperaceae	Carex	Carex giraldiana	Perennial herbs	Flower		SP	Yellow	SP
Cyperaceae	Carex	Carex grandiligulata	Perennial herbs	Flower		SP	Multicolour(Fruit shape)	SP
Cyperaceae	Carex	Carex henryi	Perennial herbs	Flower	Yellow	SU、AU	Yellow	SU、AU
Cyperaceae	Carex	Carex heterolepis	Perennial herbs	Flower		SP、SU	Brown	SP、SU
Cyperaceae	Carex	Carex heterostachya	Perennial herbs	Flower		SP、SU	Brown	SP、SU
Cyperaceae	Carex	Carex heudesii	Perennial herbs	Flower		SP、SU	Black	SP、SU
Cyperaceae	Carex	Carex japonica	Perennial herbs	Flower	White	SP、SU	Brown	SP、SU
Cyperaceae	Carex	Carex kansuensis	Perennial herbs	Flower	Purple	SU、AU	Yellow	SU、AU
Cyperaceae	Carex	Carex lanceolata	Perennial herbs	Fruit			Multicolour(Fruit shape)
Cyperaceae	Carex	Carex lanceolata var. subpediformis	Perennial herbs	观叶
Cyperaceae	Carex	Carex ligulata	Perennial herbs	Flower		SP、SU	Brown	SP、SU
Cyperaceae	Carex	Carex lithophila	Perennial herbs	Flower	Green	SP、SU	Brown	SP、SU
Cyperaceae	Carex	Carex luctuosa	Perennial herbs	Flower	Red	SP、SU	Brown	SP、SU
Cyperaceae	Carex	Carex meihsienica	Perennial herbs	Fruit			Brown
Cyperaceae	Carex	Carex neurocarpa	Perennial herbs	Flower	Yellow	SU	Brown	SU
Cyperaceae	Carex	Carex nubigena	Perennial herbs	Flower	Green	SU	Brown	SU
Cyperaceae	Carex	Carex omeiensis	Perennial herbs	Flower	Yellow	SP、SU	Brown	SP、SU
Cyperaceae	Carex	Carex onoei	Perennial herbs	Fruit			Brown
Cyperaceae	Carex	Carex parva	Perennial herbs	Flower	Red	SP、SU	Multicolour(Fruit shape)	SP、SU
Cyperaceae	Carex	Carex pediformis	Perennial herbs	Fruit			Multicolour(Fruit shape)
Cyperaceae	Carex	Carex planiculmis	Perennial herbs	Flower	Yellow	SP、SU	Brown	SP、SU
Cyperaceae	Carex	Carex polyschoenoides	Perennial herbs	Flower	Red	SP	Brown	SP
Cyperaceae	Carex	Carex pseudodispalata	Perennial herbs	Fruit			Yellow
Cyperaceae	Carex	Carex remotiuscula	Perennial herbs	Flower	White	SU	Yellow	SU
Cyperaceae	Carex	Carex rochebrunii	Perennial herbs	Flower	Green	SP、SU	Yellow	SP、SU
Cyperaceae	Carex	Carex scabrirostris	Perennial herbs	Flower	Red	SU	Brown	SU
Cyperaceae	Carex	Carex siderosticta	Perennial herbs	Flower、Fruit		SP	Multicolour(Fruit shape)	SP
Cyperaceae	Carex	Carex stipitinux	Perennial herbs	Flower	Yellow	SU、AU	Yellow	SU、AU
Cyperaceae	Carex	Carex taipaishanica	Perennial herbs	Flower	Green	SP	Brown	SP
Cyperaceae	Carex	Carex tangiana	Perennial herbs	Flower	Yellow	SP、SU	Yellow	SP、SU
Cyperaceae	Carex	Carex thibetica	Perennial herbs	观叶
Dioscoreaceae	Dioscorea	Dioscorea nipponica	Perennial herbs	Fruit			Multicolour(Fruit shape)	SU
Ebenaceae	Diospyros	Diospyros lotus var. mollissima	Deciduous tree	Flower	Red	SP	Black	AU
Ebenaceae	Diospyros	Diospyros cathayensis	Evergreen tree	Flower	White	SP	Yellow	AU
Ebenaceae	Diospyros	Diospyros kaki var. silvestris	Deciduous tree	Flower	Yellow	SP	Yellow	AU
Ebenaceae	Diospyros	Diospyros variegata	Deciduous tree	Fruit			Red	AU
Ebenaceae	Diospyros	Diospyros lotus	Deciduous tree	Flower	Red	SP	Black	AU
Ebenaceae	Diospyros	Diospyros armata	Evergreen shrub	Flower	White	SP	Yellow	AU
Elaeagnaceae	Elaeagnus	Elaeagnus wushanensis	Deciduous shrub	Flower	White	SP	Red	AU
Elaeagnaceae	Elaeagnus	Elaeagnus angustata	Deciduous shrub	Flower	White	SP	Red	SU
Elaeagnaceae	Elaeagnus	Elaeagnus mollis	Deciduous shrub	Flower	Green	SU	Multicolour(Fruit shape)	AU
Elaeagnaceae	Elaeagnus	Elaeagnus multiflora	Deciduous shrub	Flower	White	SP	Red	SU
Elaeagnaceae	Elaeagnus	Elaeagnus henryi	Evergreen shrub	Flower	White	AU	Red	SP
Elaeagnaceae	Elaeagnus	Elaeagnus lanceolata	Evergreen shrub	Flower	Yellow	SU	Red	SP
Elaeagnaceae	Elaeagnus	Elaeagnus umbellata	Deciduous shrub	Flower	Yellow	SP	Red	SU
Elaeagnaceae	Elaeagnus	Elaeagnus bockii	Evergreen shrub	Flower	White	AU	Red	SP
Elaeagnaceae	Elaeagnus	Elaeagnus pungens	Evergreen shrub	Flower	White	AU	Red	SP
Ericaceae	Lyonia	Lyonia ovalifolia var. hebecarpa	Evergreen shrub	Flower	White	SP
Ericaceae	Lyonia	Lyonia ovalifolia	Evergreen shrub	Flower	White	SP
Ericaceae	Vaccinium	Vaccinium vitis-idaea	Evergreen shrub	Flower	White	SU	Red	AU
Ericaceae	Vaccinium	Vaccinium japonicum var. sinicum	Deciduous shrub	Flower	White	SU	Red	AU
Ericaceae	Vaccinium	Vaccinium henryi	Deciduous shrub	Flower	Green	SU	Purple	AU
Ericaceae	Cassiope	Cassiope selaginoides	Evergreen shrub	Flower	White	SP
Ericaceae	Monotropa	Monotropa uniflora	Perennial herbs	Flower	White	SU	Multicolour(Fruit shape)	AU
Ericaceae	Monotropa	Monotropa hypopitys	Perennial herbs	Flower	White	SU	Multicolour(Fruit shape)	SU
Ericaceae	Pieris	Pieris formosa	Evergreen shrub	Flower	White	SP
Ericaceae	Rhododendron	Rhododendron taibaiense	Evergreen shrub	Flower	Purple	SU
Ericaceae	Rhododendron	Rhododendron detersile	Evergreen shrub	Flower	Pink	SP
Ericaceae	Rhododendron	Rhododendron capitatum	Evergreen shrub	Flower	Purple	SP
Ericaceae	Rhododendron	Rhododendron roxieanum	Evergreen shrub	Flower	White	SU
Ericaceae	Rhododendron	Rhododendron declivatum	Evergreen shrub	Flower	Purple	SU
Ericaceae	Rhododendron	Rhododendron oreodoxa var. shensiense	Evergreen shrub	Flower	Pink	SP
Ericaceae	Rhododendron	Rhododendron przewalskii	Evergreen shrub	Flower	White	SU
Ericaceae	Rhododendron	Rhododendron calophytum	Evergreen shrub	Flower	Pink	SP
Ericaceae	Rhododendron	Rhododendron hunnewellianum	Evergreen shrub	Flower	Pink	SP
Ericaceae	Rhododendron	Rhododendron purdomii	Evergreen shrub	Flower	White	SP
Ericaceae	Rhododendron	Rhododendron sutchuenense	Evergreen shrub	Flower	Red	SP
Ericaceae	Rhododendron	Rhododendron clementinae subsp. aureodorsale	Evergreen shrub	Flower	White	SP
Ericaceae	Rhododendron	Rhododendron fortunei	Evergreen shrub	Flower	Pink	SP
Ericaceae	Rhododendron	Rhododendron oreodoxa var. fargesii	Evergreen shrub	Flower	Pink	SP
Ericaceae	Rhododendron	Rhododendron mucronulatum	Deciduous shrub	Flower	Purple	SP
Ericaceae	Rhododendron	Rhododendron discolor	Evergreen shrub	Flower	White	SU
Ericaceae	Rhododendron	Rhododendron tsinlingense	Evergreen shrub	Flower	Pink	SP
Ericaceae	Rhododendron	Rhododendron hypoglaucum	Evergreen shrub	Flower	White	SP
Ericaceae	Rhododendron	Rhododendron concinnum	Evergreen shrub	Flower	Purple	SP
Ericaceae	Rhododendron	Rhododendron rufum	Evergreen shrub	Flower	White	SP
Ericaceae	Rhododendron	Rhododendron maculiferum	Evergreen shrub	Flower	White	SP
Ericaceae	Rhododendron	Rhododendron augustinii	Evergreen shrub	Flower	Purple	SP
Ericaceae	Rhododendron	Rhododendron mariesii	Deciduous shrub	Flower	Pink	SP
Ericaceae	Rhododendron	Rhododendron stamineum	Evergreen shrub	Flower	White	SP
Ericaceae	Rhododendron	Rhododendron simsii	Deciduous shrub	Flower	Red	SP
Ericaceae	Arctous	Arctous alpinus	Deciduous shrub	Flower、Fruit	Green	SP	Black	SU
Eucommiaceae	Eucommia	Eucommia ulmoides	Deciduous tree	Flower	Yellow	SP	Multicolour(Fruit shape)	AU
Euphorbiaceae	Vernicia	Vernicia fordii	Deciduous tree	Flower	White	SP
Euphorbiaceae	Mallotus	Mallotus tenuifolius	Deciduous tree	Flower	Yellow	SU	Multicolour(Fruit shape)	AU
Euphorbiaceae	Mallotus	Mallotus philippensis	Evergreen tree	Flower	Yellow	SP	Red	SU
Euphorbiaceae	Mallotus	Mallotus repandus var. chrysocarpus	Deciduous shrub	Flower	Yellow	SP	Yellow	AU
Euphorbiaceae	Mallotus	Mallotus tenuifolius var. paxii	Deciduous shrub	Flower	Yellow	SU	Multicolour(Fruit shape)	AU
Euphorbiaceae	Triadica	Triadica sebifera	Deciduous tree	Flower	Yellow	SU	Black	AU
Euphorbiaceae	Alchornea	Alchornea davidii	Deciduous shrub	Flower	Green	SP
Euphorbiaceae	Excoecaria	Excoecaria acerifolia	Evergreen shrub	Flower	Yellow	SU
Euphorbiaceae	Discocleidion	Discocleidion rufescens	Deciduous shrub	Flower	Yellow	SP
Euphorbiaceae	Euphorbia	Euphorbia lathyris	Annual and biennial herbs	Flower、Fruit	Yellow	SP	Multicolour(Fruit shape)	AU
Euphorbiaceae	Euphorbia	Euphorbia kansui	Perennial herbs	Flower、Fruit	Yellow	SP	Multicolour(Fruit shape)	AU
Euphorbiaceae	Euphorbia	Euphorbia helioscopia	Annual and biennial herbs	Flower	Green	SP、SU
Euphorbiaceae	Euphorbia	Euphorbia hylonoma	Perennial herbs	Flower	Green	SU
Euphorbiaceae	Triadica	Neoshirakia japonica	Deciduous tree	Flower	Yellow	SU
Euphorbiaceae	Euphorbia	Euphorbia esula	Perennial herbs	Flower、Fruit		SP、SU	Multicolour(Fruit shape)	SU、AU
Euphorbiaceae	Euphorbia	Euphorbia humifusa	Annual herbs	Flower、Fruit		SU、AU	Multicolour(Fruit shape)	SU、AU
Euphorbiaceae	Euphorbia	Euphorbia micractina	Perennial herbs	Flower、Fruit		SU	Multicolour(Fruit shape)	SU
Euphorbiaceae	Euphorbia	Euphorbia pekinensis	Perennial herbs	Flower、Fruit		SP、SU	Multicolour(Fruit shape)	SU、AU
Eupteleaceae	Euptelea	Euptelea pleiosperma	Deciduous tree	Flower	Red	SP	Multicolour(Fruit shape)	AU
Fabaceae	Wisteria	Wisteria sinensis	Deciduous liana	Flower、Fruit	Purple	SP	Multicolour(Fruit shape)	SU
Fabaceae	Cercis	Cercis racemosa	Deciduous tree	Flower、Fruit	Pink	SP	Multicolour(Fruit shape)	AU
Fabaceae	Cercis	Cercis glabra	Deciduous tree	Flower、Fruit	Purple	SP	Multicolour(Fruit shape)	AU
Fabaceae	Podocarpium	Hylodesmum podocarpum var. szechuenense	Perennial herbs	Flower	Pink	AU
Fabaceae	Gleditsia	Gleditsia sinensis	Deciduous tree	Flower	Green	SP	Multicolour(Fruit shape)	SU
Fabaceae	Bauhinia	Bauhinia glauca	Evergreen liana	Flower	White	SP	Multicolour(Fruit shape)	SU
Fabaceae	Caesalpinia	Caesalpinia decapetala	Deciduous liana	Flower	Yellow	SP	Multicolour(Fruit shape)	AU
Fabaceae	Mucuna	Mucuna sempervirens	Evergreen liana	Flower	Purple	SP	Multicolour(Fruit shape)	AU
Fabaceae	Vicia	Vicia unijuga	Perennial herbs	Flower、Fruit	Purple	SU	Multicolour(Fruit shape)	AU
Fabaceae	Vicia	Vicia cracca	Perennial herbs	Flower	Purple	SP、SU	Multicolour(Fruit shape)	SU
Fabaceae	Vicia	Vicia latibracteolata	Perennial herbs	Flower	Purple	AU
Fabaceae	Vicia	Vicia taipaica	Perennial herbs	Flower	Red	AU
Fabaceae	Thermopsis	Thermopsis lanceolata	Perennial herbs	Flower	Yellow	SP	Multicolour(Fruit shape)	AU
Fabaceae	Thermopsis	Thermopsis chinensis	Perennial herbs	Flower	Yellow	SP	Multicolour(Fruit shape)	SU
Fabaceae	Thermopsis	Thermopsis alpina	Perennial herbs	Flower	Yellow	SU
Fabaceae	Hedysarum	Hedysarum dentatoalatum	Perennial herbs	Flower、Fruit	Purple	SP	Multicolour(Fruit shape)	SU
Fabaceae	Hedysarum	Hedysarum taipeicum	Perennial herbs	Flower	Yellow	SU	Multicolour(Fruit shape)	SU
Fabaceae	Cladrastis	Cladrastis wilsonii	Deciduous tree	Flower	White	SU	Multicolour(Fruit shape)	AU
Fabaceae	Cladrastis	Cladrastis delavayi	Deciduous tree	Flower	White	SU	Multicolour(Fruit shape)	AU
Fabaceae	Apios	Apios fortunei	Perennial herbs	Flower、Fruit	Green		Multicolour(Fruit shape)	AU
Fabaceae	Desmodium	Desmodium elegans	Deciduous shrub	Flower	Purple	SU	Multicolour(Fruit shape)	AU
Fabaceae	Lathyrus	Lathyrus davidii	Perennial herbs	Flower	Yellow	SP	Multicolour(Fruit shape)	SU
Fabaceae	Chamaecrista	Cassia mimosoides	Perennial herbs	Flower	Yellow	SU
Fabaceae	Medicago	Medicago ruthenica	Perennial herbs	Flower	Yellow	SU	Multicolour(Fruit shape)	AU
Fabaceae	Indigofera	Indigofera kirilowii	Deciduous shrub	Flower	Purple	SU	Multicolour(Fruit shape)	SU
Fabaceae	Indigofera	Indigofera amblyantha	Deciduous shrub	Flower	Purple	SU	Multicolour(Fruit shape)	AU
Fabaceae	Indigofera	Indigofera silvestrii	Deciduous shrub	Flower	Purple	SU	Multicolour(Fruit shape)	AU
Fabaceae	Indigofera	Indigofera carlesii	Deciduous shrub	Flower	Pink	SP	Multicolour(Fruit shape)	AU
Fabaceae	Indigofera	Indigofera bungeana	Deciduous shrub	Flower	Purple	SU	Multicolour(Fruit shape)	AU
Fabaceae	Indigofera	Indigofera fortunei	Deciduous shrub	Flower	Purple	SP	Multicolour(Fruit shape)	SU
Fabaceae	Gueldenstaedtia	Gueldenstaedtia verna	Perennial herbs	Flower	Red	SP	Multicolour(Fruit shape)	SU
Fabaceae	Maackia	Maackia hupehensis	Deciduous tree	Flower	White	SU	Multicolour(Fruit shape)	AU
Fabaceae	Maackia	Maackia hwashanensis	Deciduous tree	Flower	White	SU	Multicolour(Fruit shape)	AU
Fabaceae	Amphicarpaea	Amphicarpaea edgeworthii	Annual herbs	Flower、Fruit	Multicolour	AU	Black	AU
Fabaceae	Sphaerophysa	Sphaerophysa salsula	Perennial herbs	Flower	Purple	SP	Multicolour(Fruit shape)	SU
Fabaceae	Sophora	Sophora davidii	Deciduous shrub	Flower	White	SP	Multicolour(Fruit shape)	SU
Fabaceae	Sophora	Sophora flavescens	Perennial herbs	Flower、Fruit	White	SU	Multicolour(Fruit shape)	AU
Fabaceae	Caragana	Caragana arborescens	Deciduous tree	Flower	Yellow	SU	Multicolour(Fruit shape)	AU
Fabaceae	Caragana	Caragana stipitata	Deciduous shrub	Flower	Yellow	SP	Multicolour(Fruit shape)	SU
Fabaceae	Caragana	Caragana boisii	Deciduous shrub	Flower	Yellow	SP	Multicolour(Fruit shape)	SU
Fabaceae	Caragana	Caragana microphylla	Deciduous shrub	Flower	Yellow	SU	Multicolour(Fruit shape)	SU
Fabaceae	Caragana	Caragana rosea	Deciduous shrub	Flower	Yellow	SP	Multicolour(Fruit shape)	SU
Fabaceae	Caragana	Caragana leveillei	Deciduous shrub	Flower	Yellow	SP	Multicolour(Fruit shape)	SU
Fabaceae	Caragana	Caragana sinica	Deciduous shrub	Flower	Yellow	SP	Multicolour(Fruit shape)	SU
Fabaceae	Caragana	Caragana shensiensis	Deciduous shrub	Flower	Yellow	SP
Fabaceae	Vigna	Vigna vexillata	Perennial herbs	Flower	Purple	SU	Multicolour(Fruit shape)	AU
Fabaceae	Oxytropis	Oxytropis melanocalyx	Perennial herbs	Flower	Purple	SU	Multicolour(Fruit shape)	AU
Fabaceae	Oxytropis	Oxytropis chinglingensis	Perennial herbs	Flower	Purple	SU
Fabaceae	Oxytropis	Oxytropis sitaipaiensis	Perennial herbs	Flower	Purple	SU
Fabaceae	Callerya	Callerya dielsiana	Evergreen liana	Flower	Purple	SP	Multicolour(Fruit shape)	AU
Fabaceae	Callerya	Callerya reticulata	Evergreen liana	Flower	Purple	SP	Multicolour(Fruit shape)	AU
Fabaceae	Dalbergia	Dalbergia mimosoides	Deciduous shrub	Flower	White	SP
Fabaceae	Dalbergia	Dalbergia dyeriana	Deciduous liana	Flower	Yellow	SP
Fabaceae	Dalbergia	Dalbergia hupeana	Deciduous tree	Flower	White	SU
Fabaceae	Astragalus	Astragalus laxmannii	Perennial herbs	Flower	Purple	SU
Fabaceae	Astragalus	Astragalus chrysopterus	Perennial herbs	Flower	Yellow	SU
Fabaceae	Hedysarum	Hedysarum alpinum	Perennial herbs	Flower	Purple	SU	Multicolour(Fruit shape)	SU、AU
Fabaceae	Astragalus	Astragalus havianus	Perennial herbs	Flower	Yellow	SU
Fabaceae	Astragalus	Astragalus membranaceus	Perennial herbs	Flower、Fruit	Yellow	SU	Multicolour(Fruit shape)	AU
Fabaceae	Astragalus	Astragalus leansanicus	Perennial herbs	Flower	Multicolour	SU
Fabaceae	Astragalus	Astragalus sinicus	Annual and biennial herbs	Flower	Purple	SP	Multicolour(Fruit shape)	SU
Fabaceae	Astragalus	Astragalus bhotanensis	Perennial herbs	Flower	Purple	SP	Brown	AU
Fabaceae	Piptanthus	Piptanthus nepalensis	Deciduous shrub	Flower	Yellow	SP	Multicolour(Fruit shape)	SU
Fabaceae	Lespedeza	Lespedeza buergeri	Deciduous shrub	Flower	Green	SU	Multicolour(Fruit shape)	AU
Fabaceae	Lespedeza	Lespedeza thunbergii	Deciduous shrub	Flower	Red	SU
Fabaceae	Lespedeza	Lespedeza virgata	Deciduous shrub	Flower	White	SU
Fabaceae	Lespedeza	Lespedeza bicolor	Deciduous shrub	Flower	Purple	SU	Multicolour(Fruit shape)	AU
Fabaceae	Lespedeza	Lespedeza cyrtobotrya	Deciduous shrub	Flower	Purple	SU	Multicolour(Fruit shape)	AU
Fabaceae	Lespedeza	Lespedeza tomentosa	Deciduous shrub	Flower	White	SU
Fabaceae	Lespedeza	Lespedeza inschanica	Deciduous shrub	Flower	White	SU
Fabaceae	Lespedeza	Lespedeza caraganae	Deciduous shrub	Flower	White	SU	Multicolour(Fruit shape)	AU
Fabaceae	Lespedeza	Lespedeza floribunda	Deciduous shrub	Flower	Purple	SU	Multicolour(Fruit shape)	AU
Fabaceae	Ormosia	Ormosia hosiei	Evergreen tree	Flower、Fruit	Multicolour	SP	Multicolour(Fruit shape)	AU
Fabaceae	Albizia	Albizia julibrissin	Deciduous tree	Flower、Fruit	Pink	SU	Multicolour(Fruit shape)	AU
Fabaceae	Albizia	Albizia kalkora	Deciduous tree	Flower、Fruit	White	SU	Multicolour(Fruit shape)	AU
Fabaceae	Campylotropis	Campylotropis macrocarpa var. hupehensis	Deciduous shrub	Flower、Fruit	Purple	SU	Multicolour(Fruit shape)	AU
Fabaceae	Campylotropis	Campylotropis macrocarpa	Deciduous shrub	Flower、Fruit	Purple	SU	Multicolour(Fruit shape)	AU
Fabaceae	Glycyrrhiza	Glycyrrhiza pallidiflora	Perennial herbs	Flower、Fruit	Purple	SU	Multicolour(Fruit shape)	AU
Fabaceae	Melilotus	Melilotus albus	Annual and biennial herbs	Flower	White	SU	Multicolour(Fruit shape)	SU、AU
Fabaceae	Lotus	Lotus corniculatus	Perennial herbs	Flower	Yellow	SP、SU	Multicolour(Fruit shape)	AU
Fagaceae	Castanea	Castanea mollissima	Deciduous tree	Flower	Yellow	SP	Multicolour(Fruit shape)	AU
Fagaceae	Castanea	Castanea seguinii	Deciduous tree	Flower	Yellow	SP	Multicolour(Fruit shape)	AU
Fagaceae	Castanea	Castanea henryi	Deciduous tree	Flower	Yellow	SP	Multicolour(Fruit shape)	AU
Flacourtiaceae	Poliothyrsis	Poliothyrsis sinensis	Deciduous tree	Flower	Yellow	SU
Gentianaceae	Swertia	Swertia bimaculata	Annual herbs	Flower	Yellow	SU	Multicolour(Fruit shape)	SU
Gentianaceae	Swertia	Swertia bifolia	Perennial herbs	Flower	Purple	SU
Gentianaceae	Tripterospermum	Tripterospermum chinense	Perennial herbs	Flower	Purple	AU	Multicolour(Fruit shape)	AU
Gentianaceae	Tripterospermum	Tripterospermum filicaule	Perennial herbs	Flower	Purple	AU
Gentianaceae	Gentiana	Gentiana squarrosa	Annual herbs	Flower、Fruit	Purple	SU	Black	AU
Gentianaceae	Gentiana	Gentiana spathulifolia	Annual herbs	Flower	Purple	SU	Multicolour(Fruit shape)	SU
Gentianaceae	Gentiana	Gentiana scabra	Perennial herbs	Flower	Purple	SP、SU	Multicolour(Fruit shape)	SU
Gentianaceae	Gentiana	Gentiana rhodantha	Perennial herbs	Flower	Red	AU	Multicolour(Fruit shape)	WI
Gentianaceae	Gentiana	Gentiana macrophylla	Perennial herbs	Flower	Purple	SU	Multicolour(Fruit shape)	AU
Gentianaceae	Gentiana	Gentiana arethusae	Perennial herbs	Flower	Purple	SU	Multicolour(Fruit shape)	AU
Gentianaceae	Gentiana	Gentiana apiata	Perennial herbs	Flower	Yellow	SU
Gentianaceae	Lomatogonium	Lomatogonium bellum	Annual herbs	Flower	Purple	SU	Multicolour(Fruit shape)	AU
Gentianaceae	Halenia	Halenia elliptica	Annual herbs	Flower	Purple	SU	Multicolour(Fruit shape)	SU
Gentianaceae	Halenia	Halenia corniculata	Annual herbs	Flower	Yellow	SU	Multicolour(Fruit shape)	SU
Gentianaceae	Halenia	Halenia elliptica var. grandiflora	Perennial herbs	Flower	Purple	SU
Gentianaceae	Gentianopsis	Gentianopsis paludosa	Annual herbs	Flower	Purple	SU	Multicolour(Fruit shape)	AU
Gentianaceae	Gentianopsis	Gentianopsis barbata	Annual herbs	Flower	Purple	SU	Multicolour(Fruit shape)	SU
Gentianaceae	Lomatogonium	Lomatogonium perenne	Perennial herbs	Flower	Purple
Geraniaceae	Erodium	Erodium stephanianum	Perennial herbs	Flower、Fruit	Purple	SU	Brown	AU
Geraniaceae	Geranium	Geranium wilfordii	Perennial herbs	Flower、Fruit	Multicolour	SU	Multicolour(Fruit shape)	SU、AU
Geraniaceae	Geranium	Geranium nepalense	Perennial herbs	Flower、Fruit	Purple	SP、SU	Multicolour(Fruit shape)	SU、AU
Geraniaceae	Geranium	Geranium platyanthum	Perennial herbs	Flower	Purple	SU	Multicolour(Fruit shape)	SU、AU
Geraniaceae	Geranium	Geranium pylzowianum	Perennial herbs	Flower	Purple	SU	Multicolour(Fruit shape)	AU
Geraniaceae	Geranium	Geranium rosthornii	Perennial herbs	Flower	Purple	SU	Multicolour(Fruit shape)	SU、AU
Geraniaceae	Geranium	Geranium shensianum	Perennial herbs	Flower	Multicolour	SU	Multicolour(Fruit shape)	SU
Gesneriaceae	Boea	Dorcoceras hygrometrica	Perennial herbs	Flower、Fruit	Purple	SU	Multicolour(Fruit shape)	AU
Gesneriaceae	Petrocosmea	Petrocosmea sinensis	Perennial herbs	Flower	Purple	SU
Gesneriaceae	Corallodiscus	Corallodiscus lanuginosus	Perennial herbs	Flower、Fruit	Purple	SU	Multicolour(Fruit shape)	SU
Gesneriaceae	Hemiboea	Hemiboea subcapitata	Perennial herbs	Flower	White	AU	Multicolour(Fruit shape)	AU、WI
Gesneriaceae	Ancylostemon	Ancylostemon saxatilis	Perennial herbs	Flower	Yellow	SU
Gesneriaceae	Isometrum	Isometrum farreri	Perennial herbs	Flower	Purple	SU
Gesneriaceae	Petrocosmea	Petrocosmea qinlingensis	Perennial herbs	Flower	Purple	SU、AU
Gramineae	Setaria	Setaria forbesiana	Perennial herbs	Flower		SU、AU	Multicolour(Fruit shape)	SU、AU
Gramineae	Setaria	Setaria pumila	Annual herbs	Flower		SU、AU	Multicolour(Fruit shape)	SU、AU
Gramineae	Achnatherum	Achnatherum breviaristatum	Perennial herbs	Flower、Fruit		SU	Multicolour(Fruit shape)	SU
Gramineae	Achnatherum	Achnatherum chingii	Perennial herbs	Flower、Fruit		SU	Multicolour(Fruit shape)	SU
Gramineae	Achnatherum	Achnatherum pekinense	Perennial herbs	Flower、Fruit		SU、AU	Multicolour(Fruit shape)	SU、AU
Gramineae	Achnatherum	Achnatherum pubicalyx	Perennial herbs	Flower、Fruit		SU、AU	Multicolour(Fruit shape)	SU、AU
Gramineae	Agrostis	Agrostis clavata	Perennial herbs	Flower		SU、AU
Gramineae	Alopecurus	Alopecurus aequalis	Annual herbs	Flower、Fruit		SP	Multicolour(Fruit shape)	SP
Gramineae	Alopecurus	Alopecurus japonicus	Annual herbs	Flower、Fruit		SP	Multicolour(Fruit shape)	SP
Gramineae	Arundinella	Arundinella hirta	Perennial herbs	Flower、Fruit		SU、AU	Multicolour(Fruit shape)	SU、AU
Gramineae	Avena	Avena chinensis	Annual herbs	Flower、Fruit		SU、AU	Multicolour(Fruit shape)	SU、AU
Gramineae	Avena	Avena fatua	Annual herbs	Flower、Fruit		SP、SU	Multicolour(Fruit shape)	SU、AU
Gramineae	Avena	Avena sativa	Annual herbs	Flower、Fruit		SP、SU	Multicolour(Fruit shape)	SU、AU
Gramineae	Bashania	Arundinaria fargesii	Annual herbs	观叶
Gramineae	Beckmannia	Beckmannia syzigachne	Annual herbs	Flower、Fruit	White	SP、SU	Brown	SU、AU
Gramineae	Bromus	Bromus japonicus	Annual herbs	Flower、Fruit		SP、SU	Yellow	SP、SU
Gramineae	Bromus	Bromus plurinodis	Perennial herbs	Flower、Fruit		SU	Multicolour(Fruit shape)	SU
Gramineae	Bromus	Bromus remotiflorus	Perennial herbs	Flower、Fruit		SU	Multicolour(Fruit shape)	SU
Gramineae	Calamagrostis	Calamagrostis emodensis	Perennial herbs	Flower、Fruit		SU、AU	Multicolour(Fruit shape)	SU、AU
Gramineae	Calamagrostis	Calamagrostis epigeios	Perennial herbs	Flower、Fruit		SP、SU	Multicolour(Fruit shape)	SU、AU
Gramineae	Calamagrostis	Calamagrostis pseudophragmites	Perennial herbs	Flower、Fruit		SU、AU	Multicolour(Fruit shape)	SU、AU
Gramineae	Chloris	Chloris virgata	Annual herbs	Flower、Fruit		SU、AU	Yellow	SU、AU
Gramineae	Cynodon	Cynodon dactylon	Annual herbs	Flower、Fruit		SU、AU	Multicolour(Fruit shape)	SU、AU
Gramineae	Dactylis	Dactylis glomerata	Perennial herbs	Flower	Green	SU、AU	Multicolour(Fruit shape)	SU、AU
Gramineae	Deschampsia	Deschampsia littoralis	Perennial herbs	Flower	Multicolour	SU、AU	Multicolour(Fruit shape)	SU、AU
Gramineae	Deyeuxia	Deyeuxia pyramidalis	Perennial herbs	Flower、Fruit		SU、AU	Multicolour(Fruit shape)	SU、AU
Gramineae	Deyeuxia	Deyeuxia arundinacea var. borealis	Perennial herbs	Flower、Fruit		SU、AU	Multicolour(Fruit shape)	SU、AU
Gramineae	Deyeuxia	Deyeuxia effusiflora	Perennial herbs	Flower、Fruit		SU、AU	Multicolour(Fruit shape)	SU、AU
Gramineae	Deyeuxia	Deyeuxia scabrescens	Perennial herbs	Flower、Fruit		SU、AU	Multicolour(Fruit shape)	SU、AU
Gramineae	Deyeuxia	Deyeuxia sinelatior	Perennial herbs	Flower、Fruit		AU	Multicolour(Fruit shape)	AU
Gramineae	Digitaria	Digitaria ciliaris var. chrysoblephara	Annual herbs	Flower、Fruit		SU、AU	Multicolour(Fruit shape)	SU、AU
Gramineae	Digitaria	Digitaria ischaemum	Annual herbs	Flower、Fruit		SU、AU	Multicolour(Fruit shape)	SU、AU
Gramineae	Eleusine	Eleusine indica	Annual herbs	Flower、Fruit		SU、AU	Multicolour(Fruit shape)	SU、AU
Gramineae	Elymus	Elymus dahuricus	Perennial herbs	Flower、Fruit		SU、AU	Multicolour(Fruit shape)	SU、AU
Gramineae	Elymus	Elymus sibiricus	Perennial herbs	Flower	Green	SU、AU	Multicolour(Fruit shape)	SU、AU
Gramineae	Eragrostis	Eragrostis ferruginea	Perennial herbs	Flower、Fruit		SU、AU	Brown	SU、AU
Gramineae	Eragrostis	Eragrostis nigra	Perennial herbs	Flower	Green	SP、SU	Multicolour(Fruit shape)	SU、AU
Gramineae	Eragrostis	Eragrostis pilosa	Annual herbs	Flower、Fruit		SU、AU	Multicolour(Fruit shape)	SU、AU
Gramineae	Festuca	Festuca extremiorientalis	Perennial herbs	Flower、Fruit		SU	Multicolour(Fruit shape)	SU
Gramineae	Festuca	Festuca japonica	Perennial herbs	Flower、Fruit		SU	Multicolour(Fruit shape)	SU
Gramineae	Festuca	Festuca modesta	Perennial herbs	Flower、Fruit		SP、SU	Multicolour(Fruit shape)	SP、SU
Gramineae	Festuca	Festuca ovina	Perennial herbs	Flower、Fruit		SU、AU	Multicolour(Fruit shape)	SU、AU
Gramineae	Festuca	Festuca parvigluma	Perennial herbs	Flower、Fruit		SP、SU	Multicolour(Fruit shape)	SP、SU
Gramineae	Helictotrichon	Helictotrichon delavayi	Perennial herbs	Flower、Fruit		SU	Multicolour(Fruit shape)	SU
Gramineae	Helictotrichon	Helictotrichon leianthum	Perennial herbs	Flower、Fruit		SP、SU	Multicolour(Fruit shape)	SP、SU
Gramineae	Heteropogon	Heteropogon contortus	Perennial herbs	Flower、Fruit		SP、SU、AU	Multicolour(Fruit shape)	SU、AU、WI
Gramineae	Hierochloe	Anthoxanthum nitens	Perennial herbs	Flower、Fruit		SU、AU	Multicolour(Fruit shape)	SU、AU
Gramineae	Hystrix	Hystrix duthiei	Perennial herbs	Flower、Fruit		SP、SU	Multicolour(Fruit shape)	SP、SU
Gramineae	Leptochloa	Leptochloa chinensis	Annual herbs	Flower、Fruit		SU、AU	Multicolour(Fruit shape)	SU、AU
Gramineae	Melica	Melica onoei	Perennial herbs	Flower、Fruit		SU、AU	Multicolour(Fruit shape)	SU、AU
Gramineae	Melica	Melica przewalskyi	Perennial herbs	Flower、Fruit		SU	Multicolour(Fruit shape)	SU
Gramineae	Melica	Melica radula	Perennial herbs	Flower	Green	SP、SU	Brown	SP、SU
Gramineae	Melica	Melica scabrosa	Perennial herbs	Flower、Fruit		SP、SU	Brown	SP、SU
Gramineae	Milium	Milium effusum	Perennial herbs	Flower、Fruit		SP、SU	Multicolour(Fruit shape)	SP、SU
Gramineae	Muhlenbergia	Muhlenbergia huegelii	Perennial herbs	Flower、Fruit		SU、AU	Multicolour(Fruit shape)	SU、AU
Gramineae	Muhlenbergia	Muhlenbergia japonica	Perennial herbs	Flower、Fruit		SU、AU	Multicolour(Fruit shape)	SU、AU
Gramineae	Orthoraphium	Achnatherum coreanum	Perennial herbs	Flower、Fruit		SU、AU	Multicolour(Fruit shape)	SU、AU
Gramineae	Oryzopsis	Achnatherum chinense	Perennial herbs	Flower、Fruit		SP、SU	Multicolour(Fruit shape)	SP、SU
Gramineae	Oryzopsis	Achnatherum henryi	Perennial herbs	Flower		SP、SU
Gramineae	Oryzopsis	Piptatherum kuoi	Perennial herbs	Flower、Fruit		SP、SU	Multicolour(Fruit shape)	SP、SU
Gramineae	Oryzopsis	Piptatherum tibeticum	Perennial herbs	Flower、Fruit		SU	Multicolour(Fruit shape)	SU
Gramineae	Paspalum	Paspalum thunbergii	Perennial herbs	Flower、Fruit		SP、SU	Multicolour(Fruit shape)	SU、AU
Gramineae	Pennisetum	Pennisetum flaccidum	Perennial herbs	Flower、Fruit		SU、AU	Multicolour(Fruit shape)	SU、AU
Gramineae	Phleum	Phleum alpinum	Perennial herbs	Flower、Fruit		SU、AU	Multicolour(Fruit shape)	SU、AU
Gramineae	Phleum	Phleum paniculatum	Annual herbs	Flower、Fruit		SP、SU	Multicolour(Fruit shape)	SP、SU
Gramineae	Phleum	Phleum pratense	Perennial herbs	Flower	Green	SU	Multicolour(Fruit shape)	SU
Gramineae	Poa	Poa nemoralis	Perennial herbs	Flower		SP、SU
Gramineae	Polypogon	Polypogon fugax	Annual herbs	Flower、Fruit		SP、SU	Multicolour(Fruit shape)	SU、AU
Gramineae	Psathyrostachys	Psathyrostachys huashanica	Perennial herbs	Flower、Fruit		SP、SU	Multicolour(Fruit shape)	SP、SU
Gramineae	Ptilagrostis	Ptilagrostis concinna	Perennial herbs	Flower、Fruit		SU、AU	Multicolour(Fruit shape)	SU、AU
Gramineae	Ptilagrostis	Ptilagrostis mongholica	Perennial herbs	Flower、Fruit		SU	Multicolour(Fruit shape)	SU
Gramineae	Roegneria	Elymus kamoji	Perennial herbs	观叶
Grossulariaceae	Ribes	Ribes longiracemosum var. gracillimum	Deciduous shrub	Flower、Fruit	Green	SP	Black	SU
Grossulariaceae	Ribes	Ribes rubrisepalum	Deciduous shrub	Flower、Fruit	Green	SP	Black	SU
Grossulariaceae	Ribes	Ribes himalense	Deciduous shrub	Flower、Fruit	Red	SP	Purple	SU
Grossulariaceae	Ribes	Ribes himalense var. glandulosum	Deciduous shrub	Flower、Fruit	Red	SP	Purple	SU
Grossulariaceae	Ribes	Ribes franchetii	Deciduous shrub	Flower、Fruit	Red	SP	Red	SU
Grossulariaceae	Ribes	Ribes moupinense var. tripartitum	Deciduous shrub	Flower、Fruit	Green	SP	Black	SU
Grossulariaceae	Ribes	Ribes vilmorinii	Deciduous shrub	Flower、Fruit	Green	SP	Black	SU
Grossulariaceae	Ribes	Ribes stenocarpum	Deciduous shrub	Flower、Fruit	White	SP	Red	SU
Grossulariaceae	Ribes	Ribes glaciale	Deciduous shrub	Flower、Fruit	Yellow	SP	Red	SU
Grossulariaceae	Ribes	Ribes burejense	Deciduous shrub	Flower、Fruit	Pink	SP	Red	SU
Grossulariaceae	Ribes	Ribes himalense var. verruculosum	Deciduous shrub	Flower、Fruit	Red	SP	Red	SU
Grossulariaceae	Ribes	Ribes mandshuricum var. subglabrum	Deciduous shrub	Flower、Fruit	Green	SP	Red	SU
Grossulariaceae	Ribes	Ribes moupinense	Deciduous shrub	Flower、Fruit	Green	SP	Black	SU
Grossulariaceae	Ribes	Ribes takare	Deciduous shrub	Flower、Fruit	Green	SP	Red	SU
Grossulariaceae	Ribes	Ribes alpestre	Deciduous shrub	Flower、Fruit	White	SP	Red	SU
Grossulariaceae	Ribes	Ribes komarovii	Deciduous shrub	Flower、Fruit	Green	SP	Red	SU
Grossulariaceae	Ribes	Ribes mandshuricum	Deciduous shrub	Flower、Fruit	Green	SP	Red	SU
Grossulariaceae	Ribes	Ribes tenue	Deciduous shrub	Flower、Fruit	Red	SP	Red	SU
Grossulariaceae	Ribes	Ribes fasciculatum var. chinense	Deciduous shrub	Flower、Fruit	Yellow	SP	Red	SU
Grossulariaceae	Ribes	Ribes maximowiczii	Deciduous shrub	Flower、Fruit	Green	SU	Red	SU
Grossulariaceae	Ribes	Ribes giraldii	Deciduous shrub	Flower、Fruit	Yellow	SP	Red	SU
Grossulariaceae	Ribes	Ribes glabrifolium	Deciduous shrub	Flower、Fruit	Yellow	SP	Red	SU
Guttiferae	Amygdalus	Hypericum beanii	Deciduous shrub	Flower	Yellow	SP
Guttiferae	Amygdalus	Hypericum monogynum	Deciduous shrub	Flower	Yellow	SP
Guttiferae	Amygdalus	Hypericum elatoides	Deciduous shrub	Flower	Yellow	SP
Guttiferae	Amygdalus	Hypericum patulum	Deciduous shrub	Flower	Yellow	SU
Guttiferae	Amygdalus	Hypericum longistylum	Deciduous shrub	Flower	Yellow	SP
Guttiferae	Amygdalus	Hypericum elatoides	Evergreen shrub	Flower	Yellow	SU
Guttiferae	Amygdalus	Hypericum przewalskii	Perennial herbs	Flower	Yellow	SU	Multicolour(Fruit shape)	AU
Guttiferae	Amygdalus	Hypericum perforatum	Perennial herbs	Flower	Yellow	SU	Multicolour(Fruit shape)	AU
Guttiferae	Amygdalus	Hypericum attenuatum	Perennial herbs	Flower	Yellow	SU	Multicolour(Fruit shape)	AU
Guttiferae	Amygdalus	Hypericum ascyron	Perennial herbs	Flower	Yellow	SU
Hamamelidaceae	Distylium	Distylium chinense	Evergreen shrub	Flower	Red	SP
Hamamelidaceae	Distylium	Distylium buxifolium	Evergreen shrub	Flower	Red	SP
Hamamelidaceae	PyrusSycopsis	Sycopsis sinensis	Evergreen tree	Flower	Red	SP
Hamamelidaceae	Sinowilsonia	Sinowilsonia henryi	Deciduous shrub	Flower	Green	SP
Hamamelidaceae	Fortunearia	Fortunearia sinensis	Deciduous shrub	Flower	Red	SP
Hamamelidaceae	Corylopsis	Corylopsis microcarpa	Deciduous shrub	Flower	Yellow	SP
Hamamelidaceae	Liquidambar	Liquidambar formosana	Deciduous tree	Flower、Fruit	Red	SP
Hippocastanaceae	Aesculus	Aesculus chinensis var. wilsonii	Deciduous tree	Flower	White	SP
Hippocastanaceae	Aesculus	Aesculus chinensis	Deciduous tree	Flower	White	SP
Hydrangeaceae	Schizophragma	Schizophragma integrifolium	Deciduous liana	Flower	Green	SU
Hydrangeaceae	Hydrangea	Hydrangea paniculata	Deciduous shrub	Flower	White	SU
Hydrangeaceae	Hydrangea	Hydrangea longipes var. lanceolata	Deciduous shrub	Flower	White	SU
Hydrangeaceae	Hydrangea	Hydrangea longipes var. fulvescens	Deciduous shrub	Flower	White	SU
Hydrangeaceae	Hydrangea	Hydrangea bretschneideri	Deciduous shrub	Flower	White	SU
Hydrangeaceae	Hydrangea	Hydrangea hypoglauca	Deciduous shrub	Flower	White	SU
Hydrangeaceae	Hydrangea	Hydrangea xanthoneura	Deciduous shrub	Flower	White	SU
Hydrangeaceae	Hydrangea	Hydrangea robusta	Deciduous shrub	Flower	White	SU
Hydrangeaceae	Hydrangea	Hydrangea longipes	Deciduous shrub	Flower	White	SU
Hydrangeaceae	Hydrangea	Hydrangea strigosa	Deciduous shrub	Flower	Purple	SU
Hydrangeaceae	Hydrangea	Hydrangea aspera	Deciduous shrub	Flower	Purple	SU
Hydrangeaceae	Hydrangea	Hydrangea anomala	Deciduous liana	Flower	White	SP
Hydrangeaceae	Deutzia	Deutzia longifolia	Deciduous shrub	Flower	Pink	SU
Hydrangeaceae	Deutzia	Deutzia hypoglauca	Deciduous shrub	Flower	White	SP
Hydrangeaceae	Deutzia	Deutzia parviflora var. micrantha	Deciduous shrub	Flower	White	SU
Hydrangeaceae	Deutzia	Deutzia taibaiensis	Deciduous shrub	Flower	White	SP
Hydrangeaceae	Deutzia	Deutzia discolor	Deciduous shrub	Flower	White	SU
Hydrangeaceae	Deutzia	Deutzia parviflora	Deciduous shrub	Flower	White	SP
Hydrangeaceae	Deutzia	Deutzia baroniana	Deciduous shrub	Flower	White	SP
Hydrangeaceae	Deutzia	Deutzia albida	Deciduous shrub	Flower	White	SU
Hydrangeaceae	Deutzia	Deutzia ningpoensis	Deciduous shrub	Flower	White	SP
Hydrangeaceae	Deutzia	Deutzia grandiflora	Deciduous shrub	Flower	White	SP
Hydrangeaceae	Philadelphus	Philadelphus incanus var. baileyi	Deciduous shrub	Flower	White	SP
Hydrangeaceae	Philadelphus	Philadelphus kansuensis	Deciduous shrub	Flower	White	SU
Hydrangeaceae	Philadelphus	Philadelphus laxiflorus	Deciduous shrub	Flower	White	SP
Hydrangeaceae	Philadelphus	Philadelphus sericanthus	Deciduous shrub	Flower	White	SP
Hydrangeaceae	Philadelphus	Philadelphus incanus	Deciduous shrub	Flower	White	SP
Hydrangeaceae	Philadelphus	Philadelphus pekinensis	Deciduous shrub	Flower	White	SP
Hydrangeaceae	Decumaria	Decumaria sinensis	Evergreen liana	Flower	White	SP
Hydrangeaceae	Dichroa	Dichroa febrifuga	Deciduous shrub	Flower、Fruit	Purple	SP	Purple	SP
Hydrocharitaceae	Hydrilla	Hydrilla verticillata	Perennial herbs	Flower、Fruit	Multicolour	SP、SU	Multicolour(Fruit shape)	SU、AU
Icacinaceae	Nothapodytes	Nothapodytes pittosporoides	Evergreen shrub	Flower	Yellow	SP	Red	SU
Iridaceae	Iris	Iris lactea	Perennial herbs	Flower	Multicolour	SU	Multicolour(Fruit shape)	SU、AU
Iridaceae	Iris	Iris wilsonii	Perennial herbs	Flower、Fruit	Yellow	SP、SU	Multicolour(Fruit shape)	SU
Iridaceae	Iris	Iris tectorum	Perennial herbs	Flower	Purple	SP	Multicolour(Fruit shape)	SU
Iridaceae	Iris	Iris songarica	Perennial herbs	Flower	Purple	SU	Multicolour(Fruit shape)	AU
Iridaceae	Iris	Iris japonica	Perennial herbs	Flower	Purple	SP	Multicolour(Fruit shape)	SP、SU
Iridaceae	Iris	Iris dichotoma	Perennial herbs	Flower	Purple	SU	Multicolour(Fruit shape)	AU
Iridaceae	Iris	Iris ruthenica	Perennial herbs	Flower	Purple	SP
Iridaceae	Belamcanda	Belamcanda chinensis	Perennial herbs	Flower	Multicolour	SU	Multicolour(Fruit shape)	SU、AU
Iridaceae	Iris	Iris goniocarpa	Perennial herbs	Flower	Purple	SP、SU	Multicolour(Fruit shape)	SU
Juglandaceae	Cyclocarya	Cyclocarya paliurus	Deciduous tree	Flower、Fruit	Green	SP	Multicolour(Fruit shape)	SU
Juglandaceae	Platycarya	Platycarya strobilacea	Deciduous tree	Flower	Yellow	SP	Multicolour(Fruit shape)	SU
Juglandaceae	Amygdalus	Juglans mandshurica	Deciduous tree	Flower	Yellow	SP	Multicolour(Fruit shape)	AU
Juglandaceae	Amygdalus	Juglans regia	Deciduous tree	Flower	Yellow	SP	Multicolour(Fruit shape)	AU
Juglandaceae	Populus	Pterocarya macroptera	Deciduous tree	Flower、Fruit	Yellow	SP	Multicolour(Fruit shape)	AU
Juglandaceae	Populus	Pterocarya macroptera var. insignis	Deciduous tree	Flower、Fruit	Yellow	SP	Multicolour(Fruit shape)	AU
Juglandaceae	Populus	Pterocarya hupehensis	Deciduous tree	Flower、Fruit	Yellow	SP	Multicolour(Fruit shape)	AU
Juglandaceae	Populus	Pterocarya stenoptera	Deciduous tree	Flower、Fruit	Yellow	SP	Multicolour(Fruit shape)	AU
Juncaceae	Juncus	Juncus alatus	Perennial herbs	Flower	Yellow	SP、SU	Brown	SU、AU
Juncaceae	Juncus	Juncus allioides	Perennial herbs	Flower	Multicolour	SU	Brown	SU、AU
Juncaceae	Juncus	Juncus amplifolius	Perennial herbs	Flower	Red	SU	Brown	SU
Juncaceae	Juncus	Juncus articulatus	Perennial herbs	Flower	Red	SU	Brown	SU、AU
Juncaceae	Juncus	Juncus bufonius	Annual herbs	Flower、Fruit		SP、SU	Brown	SU、AU
Juncaceae	Juncus	Juncus compressus	Perennial herbs	Flower、Fruit		SP、SU	Brown	SU
Juncaceae	Juncus	Juncus diastrophanthus	Perennial herbs	Flower	Green	SP、SU	Brown	SU
Juncaceae	Juncus	Juncus effusus	Perennial herbs	Flower	Green	SP、SU	Brown	SU、AU
Juncaceae	Juncus	Juncus inflexus	Perennial herbs	Flower	Multicolour	SU	Brown	SU、AU
Juncaceae	Juncus	Juncus luzuliformis	Perennial herbs	Flower	Green	SU	Brown	SU、AU
Juncaceae	Juncus	Juncus modicus	Perennial herbs	Flower	Yellow	SU	Brown	AU
Juncaceae	Juncus	Juncus potaninii	Perennial herbs	Flower	Multicolour	SU	Brown	SU、AU
Juncaceae	Juncus	Juncus przewalskii	Perennial herbs	Flower	Yellow	SU	Brown	SU、AU
Juncaceae	Juncus	Juncus setchuensis var. effusoides	Perennial herbs	Flower	Green	SU	Brown	SU、AU
Juncaceae	Luzula	Luzula effusa	Perennial herbs	Flower	Multicolour	SP、SU	Brown	SU
Juncaceae	Luzula	Luzula multiflora	Perennial herbs	Flower	Red	SP、SU	Brown	SU
Juncaceae	Luzula	Luzula multiflora subsp. frigida	Perennial herbs	Flower、Fruit		SP、SU	Brown	SU
Juncaceae	Luzula	Luzula plumosa	Perennial herbs	Flower	Red	SP	Yellow	SP、SU
Lamiaceae	Callicarpa	Callicarpa dichotoma	Deciduous shrub	Flower、Fruit	Purple	SU	Purple	AU
Lamiaceae	Callicarpa	Callicarpa giraldii	Deciduous shrub	Flower、Fruit	Purple	SU	Purple	AU
Lamiaceae	Callicarpa	Callicarpa membranacea	Deciduous shrub	Flower、Fruit	Purple	SU	Purple	AU
Lamiaceae	Callicarpa	Callicarpa bodinieri var. rosthornii	Deciduous shrub	Flower、Fruit	Purple	SU	Purple	AU
Lamiaceae	Callicarpa	Callicarpa membranacea	Deciduous shrub	Flower、Fruit	Purple	SU	Purple	AU
Lamiaceae	Callicarpa	Callicarpa japonica	Deciduous shrub	Flower、Fruit	Purple	SU	Purple	AU
Lamiaceae	Galeopsis	Galeopsis bifida Boenn.	Annual herbs	Fruit			Multicolour(Fruit shape)	AU
Lamiaceae	Caryopteris	Caryopteris incana	Deciduous shrub	Flower	Purple	SU
Lamiaceae	Caryopteris	Caryopteris terniflora	Deciduous shrub	Flower	Purple	SU
Lamiaceae	Leonurus	Leonurus pseudomacranthus	Perennial herbs	Flower	White	SU	Multicolour(Fruit shape)	AU
Lamiaceae	Sesamum	Heterolamium debile	Perennial herbs	Flower	White	SU	Multicolour(Fruit shape)	AU
Lamiaceae	Sesamum	Lamium barbatum	Perennial herbs	Flower	Multicolour	SP	Multicolour(Fruit shape)	SU
Lamiaceae	Isodon	Isodon serra	Perennial herbs	Flower、Fruit	Purple	SU	Multicolour(Fruit shape)	AU
Lamiaceae	Isodon	Isodon nervosus	Perennial herbs	Flower、Fruit	Purple	SU	Multicolour(Fruit shape)	AU
Lamiaceae	Prunella	Prunella vulgaris	Perennial herbs	Flower	Purple	SU
Lamiaceae	Stachys	Stachys sieboldii	Perennial herbs	Flower	Pink	SU	Multicolour(Fruit shape)	AU
Lamiaceae	Stachys	Stachys baicalensis	Perennial herbs	Flower	Purple	SU	Multicolour(Fruit shape)	SU
Lamiaceae	Amethystea	Amethystea coerulea	Annual herbs	Fruit			Multicolour(Fruit shape)	AU
Lamiaceae	Salvia	Salvia miltiorrhiza	Perennial herbs	Flower	Purple	SP	Multicolour(Fruit shape)	AU
Lamiaceae	Salvia	Salvia maximowicziana	Perennial herbs	Flower	Purple	SU
Lamiaceae	Dracocephalum	Dracocephalum moldavica	Annual herbs	Flower	Purple	SU
Lamiaceae	Panzeria	Panzerina lanata var. alashanica	Perennial herbs	Flower	Multicolour	SU
Lamiaceae	Origanum	Origanum vulgare	Perennial herbs	Flower、Fruit	Multicolour	SU	Multicolour(Fruit shape)	AU
Lamiaceae	Vitex	Vitex negundo	Deciduous shrub	Flower	Purple	SU
Lamiaceae	Vitex	Vitex negundo var. cannabifolia	Deciduous shrub	Flower	Purple	SU	Black	AU
Lamiaceae	Nepeta	Nepeta fordii	Perennial herbs	Flower	White	SP、SU
Lamiaceae	Nepeta	Nepeta cataria	Perennial herbs	Flower	White	SU	Multicolour(Fruit shape)	AU
Lamiaceae	Ajuga	Ajuga ciliata	Perennial herbs	Flower、Fruit	Purple	SP	Multicolour(Fruit shape)	SU
Lamiaceae	Glechoma	Glechoma biondiana	Perennial herbs	Flower、Fruit	Purple	SP	Multicolour(Fruit shape)	SU
Lamiaceae	Glechoma	Glechoma longituba	Perennial herbs	Flower、Fruit	Purple	SP	Brown	SP
Lamiaceae	Scutellaria	Scutellaria indica	Perennial herbs	Flower	Purple	SP	Multicolour(Fruit shape)	SU
Lamiaceae	Scutellaria	Scutellaria franchetiana	Perennial herbs	Flower	Purple	SU
Lamiaceae	Scutellaria	Scutellaria barbata	Perennial herbs	Flower	Purple	SP	Multicolour(Fruit shape)	SU
Lamiaceae	Scutellaria	Scutellaria baicalensis	Perennial herbs	Flower	Purple	SU	Multicolour(Fruit shape)	SU
Lamiaceae	Rostrinucula	Rostrinucula dependens	Deciduous shrub	Flower	Purple	AU
Lamiaceae	Clinopodium	Clinopodium polycephalum	Perennial herbs	Flower、Fruit	Purple	SU	Multicolour(Fruit shape)	AU
Lamiaceae	Premna	Premna puberula	Deciduous shrub	Flower、Fruit	Yellow	SU	Black	SU
Lamiaceae	Clerodendrum	Clerodendrum trichotomum	Deciduous shrub	Flower、Fruit	White	SU	Purple	AU
Lamiaceae	Clerodendrum	Clerodendrum bungei	Deciduous shrub	Flower、Fruit	Pink	SU	Black	AU
Lamiaceae	Phlomis	Phlomoides megalantha	Perennial herbs	Flower	Yellow	SU	Multicolour(Fruit shape)	AU
Lardizabalaceae	Archakebia	Archakebia apetala	Deciduous liana	Flower	Yellow	SP	Yellow	AU
Lardizabalaceae	Akebia	Akebia trifoliata	Deciduous liana	Flower	Purple	SP	Purple	SU
Lardizabalaceae	Akebia	Akebia quinata	Deciduous liana	Flower	Purple	SP	Purple	SU
Lardizabalaceae	Akebia	Akebia trifoliata subsp. australis	Deciduous liana	Flower	Purple	SP	Yellow	SU
Lardizabalaceae	Decaisnea	Decaisnea insignis	Deciduous shrub	Flower	Green	SP	Purple	SU
Lardizabalaceae	Sargentodoxa	Sargentodoxa cuneata	Deciduous liana	Flower、Fruit	White	SP	Purple	SU
Lardizabalaceae	Sinofranchetia	Sinofranchetia chinensis	Deciduous liana	Flower、Fruit	White	SP	Purple	AU
Lardizabalaceae	Holboellia	Holboellia angustifolia	Evergreen liana	Flower、Fruit	Purple	SP	Purple	SU
Lardizabalaceae	Holboellia	Holboellia grandiflora	Evergreen liana	Flower、Fruit	Purple	SP	Purple	SU
Lardizabalaceae	Holboellia	Holboellia coriacea	Evergreen liana	Flower、Fruit	White	SP	Purple	SU
Lauraceae	Lindera	Lindera erythrocarpa	Deciduous shrub	Flower	Yellow	SP	Red	AU
Lauraceae	Lindera	Lindera neesiana	Deciduous shrub	Flower	Yellow	SP
Lauraceae	Lindera	Lindera limprichtii	Evergreen tree	Flower	Yellow	SP
Lauraceae	Lindera	Lindera obtusiloba	Deciduous shrub	Flower	Yellow	SP
Lauraceae	Lindera	Lindera floribunda	Evergreen tree	Flower	Yellow	SP
Lauraceae	Lindera	Lindera pulcherrima var. hemsleyana	Evergreen tree	Flower	Yellow	SP
Lauraceae	Lindera	Lindera megaphylla	Evergreen tree	Flower	Yellow	SP	Purple	AU
Lauraceae	Lindera	Lindera communis	Evergreen tree	Flower	Yellow	SP	Red	AU
Lauraceae	Lindera	Lindera glauca	Deciduous shrub	Flower	Yellow	SP	Black	SU
Lauraceae	Lindera	Lindera aggregata	Evergreen shrub	Flower	Yellow	SP	Purple	SU
Lauraceae	Lindera	Lindera angustifolia	Deciduous shrub	Flower	Green	SP	Black	AU
Lauraceae	Lindera	Lindera fragrans	Evergreen tree	Flower	Yellow	SP	Purple	SU
Lauraceae	Lindera	Lindera pulcherrima var. attenuata	Evergreen tree	Flower	Yellow	SP
Lauraceae	Litsea	Litsea mollis	Deciduous shrub	Flower	Yellow	SP	Black	AU
Lauraceae	Litsea	Litsea ichangensis	Deciduous shrub	Flower	Yellow	SP	Black	SU
Lauraceae	Litsea	Litsea veitchiana	Deciduous shrub	Flower	Yellow	SP	Black	AU
Lauraceae	Litsea	Litsea tsinlingensis	Deciduous shrub	Flower	Yellow	SP
Lauraceae	Litsea	Litsea pungens	Deciduous tree	Flower	Yellow	SP	Black	AU
Lauraceae	Litsea	Litsea moupinensis var. szechuanica	Deciduous shrub	Flower	Yellow	SP	Black	AU
Lauraceae	Litsea	Litsea cubeba	Deciduous shrub	Flower	Yellow	SP	Black	SU
Lauraceae	Sassafras	Sassafras tzumu	Deciduous tree	Flower	Yellow	SP	Black	SU
Leguminosae	Astragalus	Astragalus dahuricus	Annual and biennial herbs	Flower	Purple	SU、AU	Multicolour(Fruit shape)	SU、AU
Leguminosae	Astragalus	Astragalus kifonsanicus	Perennial herbs	Flower	Multicolour	SP	Multicolour(Fruit shape)	SU、AU
Leguminosae	Astragalus	Astragalus leansanicus	Perennial herbs	Flower	Purple	SP、SU	Multicolour(Fruit shape)	SU、AU
Leguminosae	Astragalus	Astragalus taipaishanensis	Perennial herbs	Flower	Purple	SU	Multicolour(Fruit shape)	SU、AU
Leguminosae	Lens	Lens culinaris	Annual herbs	Flower	Multicolour	SP、SU	Yellow	SU、AU
Leguminosae	Oxytropis	Oxytropis melanocalyx	Perennial herbs	Flower	Purple	SU	Multicolour(Fruit shape)	SU、AU
Leguminosae	Oxytropis	Oxytropis sitaipaiensis var. brevidentata	Perennial herbs	Flower	Purple
Leguminosae	Oxytropis	Oxytropis myriophylla	Perennial herbs	Flower	Purple	SP、SU	Multicolour(Fruit shape)	SU
Leguminosae	Oxytropis	Oxytropis taochensis	Perennial herbs	Flower	Purple	SU	Multicolour(Fruit shape)	SU
Leguminosae	Pisum	Pisum sativum	Annual herbs	Flower	Multicolour	SU	Multicolour(Fruit shape)	SU、AU
Leguminosae	Podocarpium	Hylodesmum podocarpum subsp. oxyphyllum	Perennial herbs	Flower	Purple	SU、AU	Multicolour(Fruit shape)	SU、AU
Lentibulariaceae	Pinguicula	Pinguicula alpina	Perennial herbs	Flower	White	SP、SU	Multicolour(Fruit shape)	SU、AU
Liliaceae	Amana	Tulipa edulis	Perennial herbs	Flower	White	SP
Liliaceae	Hosta	Hosta ventricosa	Perennial herbs	Flower	White	AU
Liliaceae	Tricyrtis	Tricyrtis macropoda	Perennial herbs	Flower、Fruit	White	SU	Multicolour(Fruit shape)	AU
Liliaceae	Tricyrtis	Tricyrtis latifolia	Perennial herbs	Flower	Yellow	SU	Multicolour(Fruit shape)	AU
Liliaceae	Trillium	Trillium tachonoakii	Perennial herbs	Flower、Fruit	White	SP	Multicolour(Fruit shape)	SU
Liliaceae	Hemerocallis	Hemerocallis lilioasphodelus	Perennial herbs	Flower	Yellow	SU	Multicolour(Fruit shape)	AU
Liliaceae	Hemerocallis	Hemerocallis fulva	Perennial herbs	Flower	Yellow	SP、SU	Multicolour(Fruit shape)	SU
Liliaceae	Hemerocallis	Hemerocallis citrina	Perennial herbs	Flower	Yellow	SP、SU	Multicolour(Fruit shape)	SU、AU
Liliaceae	Hemerocallis	Hemerocallis dumortieri	Perennial herbs	Flower	Yellow	SU
Liliaceae	Smilacina	Maianthemum japonicum	Perennial herbs	Flower	White	SP、SU	Multicolour(Fruit shape)	AU
Liliaceae	Smilacina	Maianthemum henryi	Perennial herbs	Flower	Yellow	SP、SU	Multicolour(Fruit shape)	AU
Liliaceae	Maianthemum	Maianthemum bifolium	Perennial herbs	Flower	White	SP、SU	Multicolour(Fruit shape)	AU
Liliaceae	Asparagus	Asparagus cochinchinensis	Perennial herbs	Flower	White	SU
Liliaceae	Asparagus	Asparagus longiflorus	Perennial herbs	Flower、Fruit	Purple	SU	Red
Liliaceae	Liriope	Liriope muscari	Perennial herbs	Flower、Fruit	Purple	SU	Purple	SU
Liliaceae	Clintonia	Clintonia udensis	Perennial herbs	Flower、Fruit	White	SP	Multicolour(Fruit shape)	AU
Liliaceae	Barnardia	Barnardia japonica	Perennial herbs	Flower	Purple	SU
Liliaceae	Maianthemum	Maianthemum tubiferum	Perennial herbs	Flower、Fruit	White	SU	Multicolour(Fruit shape)	AU
Liliaceae	Veratrum	Veratrum nigrum	Perennial herbs	Flower	Red	SU
Liliaceae	Notholirion	Notholirion bulbuliferum	Perennial herbs	Flower	Purple	SU	Multicolour(Fruit shape)	AU
Liliaceae	Polygonatum	Polygonatum cirrhifolium	Perennial herbs	Flower	Multicolour	SU
Liliaceae	Polygonatum	Polygonatum verticillatum	Perennial herbs	Flower、Fruit	Purple	SU	Red	AU
Liliaceae	Polygonatum	Polygonatum zanlanscianense	Perennial herbs	Flower、Fruit	White	SU	Purple	AU
Liliaceae	Aletris	Aletris alpestris	Perennial herbs	Flower	White	SU
Liliaceae	Aletris	Aletris glabra	Perennial herbs	Flower	White	SU
Liliaceae	Eremurus	Eremurus chinensis	Perennial herbs	Flower	White	SU
Liliaceae	Cardiocrinum	Cardiocrinum giganteum var. yunnanense	Perennial herbs	Flower	White	SU	Multicolour(Fruit shape)	AU
Liliaceae	Cardiocrinum	Cardiocrinum giganteum	Perennial herbs	Flower	White	SU	Multicolour(Fruit shape)	AU
Liliaceae	Allium	Allium macranthum	Perennial herbs	Flower	Purple	AU
Liliaceae	Fritillaria	Fritillaria taipaiensis	Perennial herbs	Flower	Green	SP	Multicolour(Fruit shape)	SU
Liliaceae	Fritillaria	Fritillaria cirrhosa	Perennial herbs	Flower	Multicolour	SU	Multicolour(Fruit shape)	SU、AU
Liliaceae	Lilium	Lilium lancifolium	Perennial herbs	Flower	Red	SU	Multicolour(Fruit shape)	AU
Liliaceae	Lilium	Lilium fargesii	Perennial herbs	Flower	Green	SU	Multicolour(Fruit shape)	AU
Liliaceae	Lilium	Lilium brownii var. viridulum	Perennial herbs	Flower	White	SU	Multicolour(Fruit shape)	SU
Liliaceae	Lilium	Lilium leichtlinii var. maximowiczii	Perennial herbs	Flower	Yellow	AU
Liliaceae	Lilium	Lilium brownii	Perennial herbs	Flower	Multicolour	SU
Liliaceae	Lilium	Lilium davidii	Perennial herbs	Flower	Yellow	SU
Liliaceae	Lilium	Lilium duchartrei	Perennial herbs	Flower	Purple	SU
Liliaceae	Lilium	Lilium leucanthum	Perennial herbs	Flower	White	SU
Liliaceae	Lilium	Lilium regale	Perennial herbs	Flower	White	SU
Liliaceae	Lilium	Lilium pumilum	Perennial herbs	Flower	Red	SU
Liliaceae	Smilax	Smilax china	Evergreen shrub	Flower、Fruit	Green	SP	Red	AU
Liliaceae	Smilax	Smilax menispermoidea	Evergreen shrub	Flower、Fruit	Purple	SU	Black	AU
Liliaceae	Smilax	Smilax discotis	Evergreen shrub	Flower、Fruit	Green	SP	Black	AU
Liliaceae	Smilax	Smilax polycolea	Deciduous shrub	Flower、Fruit	Green	SP	Red	AU
Liliaceae	Smilax	Smilax trachypoda	Deciduous shrub	Flower、Fruit	Green	SP	Black	AU
Liliaceae	Smilax	Smilax stans	Deciduous shrub	Flower、Fruit	Green	SP	Black	AU
Liliaceae	Smilax	Smilax ferox	Evergreen shrub	Flower、Fruit	Green	SP	Red	AU
Liliaceae	Smilax	Smilax scobinicaulis	Evergreen shrub	Flower、Fruit	Green	SP	Black	AU
Liliaceae	Smilax	Smilax lanceifolia	Evergreen shrub	Flower、Fruit	Green	AU	Black	AU
Liliaceae	Smilax	Smilax megalantha	Evergreen shrub	Flower、Fruit	White	SP	Red	AU
Liliaceae	Smilax	Smilax japonica	Evergreen shrub	Flower、Fruit	Green	SU	Black	AU
Liliaceae	Smilax	Smilax nigrescens	Evergreen shrub	Flower、Fruit	Green	SP	Black	AU
Liliaceae	Smilax	Smilax microphylla	Evergreen shrub	Flower、Fruit	Green	SU	Black	AU
Liliaceae	Smilax	Smilax glaucochina	Evergreen shrub	Flower、Fruit	Green	SP	Black	AU
Liliaceae	Aletris	Aletris spicata	Perennial herbs	Flower	Multicolour	SP	Multicolour(Fruit shape)	SU
Liliaceae	Aletris	Aletris stenoloba	Perennial herbs	Flower	White	SP、SU	Multicolour(Fruit shape)	SP、SU
Liliaceae	Hosta	Hosta ventricosa	Perennial herbs	Flower	Purple	SU	Multicolour(Fruit shape)	SU、AU
Liliaceae	Lloydia	Lloydia oxycarpa	Perennial herbs	Flower	Yellow	SP、SU	Multicolour(Fruit shape)	SU
Liliaceae	Lloydia	Lloydia tibetica	Perennial herbs	Flower	Yellow	SP、SU
Liliaceae	Ophiopogon	Ophiopogon bodinieri	Perennial herbs	Flower、Fruit	Multicolour	SU	Purple	SU、AU
Liliaceae	Ophiopogon	Ophiopogon intermedius	Perennial herbs	Flower、Fruit	Multicolour	SP、SU	Purple	SU、AU
Liliaceae	Polygonatum	Polygonatum franchetii	Perennial herbs	Flower	Green	SP、SU	Multicolour(Fruit shape)	AU
Liliaceae	Polygonatum	Polygonatum gracile	Perennial herbs	Flower	Yellow	SU	Multicolour(Fruit shape)	SU
Liliaceae	Polygonatum	Polygonatum megaphyllum	Perennial herbs	Flower	Green	SP、SU
Linaceae	Linum	Linum stelleroides	Annual and biennial herbs	Flower	Multicolour	SU、AU	Multicolour(Fruit shape)	AU
Linaceae	Linum	Linum usitatissimum	Annual herbs	Flower	Multicolour	SU	Multicolour(Fruit shape)	SU、AU
Loranthaceae	Viscum	Viscum coloratum	Deciduous shrub	Flower	Yellow	SU	Red	AU
Lythraceae	Lagerstroemia	Lagerstroemia villosa	Deciduous tree	Flower	Purple	AU
Lythraceae	Lagerstroemia	Lagerstroemia excelsa	Deciduous tree	Flower	Yellow	SP
Lythraceae	Lagerstroemia	Lagerstroemia subcostata	Deciduous tree	Flower	White	SU
Lythraceae	Lythrum	Lythrum salicaria	Perennial herbs	Flower	Purple	SU
Magnoliaceae	Magnolia	Yulania multiflora	Deciduous tree	Flower	White	SP	Multicolour(Fruit shape)	SU
Magnoliaceae	Magnolia	Yulania sprengeri	Deciduous tree	Flower	White	SP	Multicolour(Fruit shape)	SU
Magnoliaceae	Magnolia	Yulania viridula	Deciduous tree	Flower	White	SP	Multicolour(Fruit shape)	SU
Magnoliaceae	Magnolia	Magnolia biondii	Deciduous tree	Flower	White	SP	Multicolour(Fruit shape)	SU
Magnoliaceae	Magnolia	Yulania denudata	Deciduous tree	Flower	White	SP	Multicolour(Fruit shape)	SU
Magnoliaceae	Magnolia	Yulania liliiflora	Deciduous shrub	Flower	Purple	SP	Multicolour(Fruit shape)	SU
Magnoliaceae	Liriodendron	Liriodendron chinense	Deciduous tree	Flower、Fruit	Yellow	SU	Multicolour(Fruit shape)	AU
Magnoliaceae	Illicium	Illicium henryi	Evergreen shrub	Flower	Red	SP
Malvaceae	Corchoropsis	Corchoropsis crenata	Annual herbs	Flower	Yellow	SU	Multicolour(Fruit shape)	AU
Malvaceae	Abelmoschus	Abelmoschus manihot	Annual herbs	Flower	Yellow	SU
Malvaceae	Abutilon	Abutilon theophrasti	Annual herbs	Flower、Fruit	Yellow	SU
Malvaceae	Hibiscus	Hibiscus leviseminus	Deciduous shrub	Flower	Pink	SU
Malvaceae	Malva	Malva verticillata	Annual and biennial herbs	Flower、Fruit	Purple	SU	Multicolour(Fruit shape)	AU
Malvaceae	Malva	Malva pusilla	Perennial herbs	Flower	Multicolour	SP、SU	Multicolour(Fruit shape)	AU
Malvaceae	Malva	Malva cathayensis	Perennial herbs	Flower	Multicolour	SP、SU
Malvaceae	Grewia	Grewia biloba var. parviflora	Deciduous shrub	Flower、Fruit	Green	SP	Red	AU
Mazaceae	Mazus	Mazus stachydifolius	Perennial herbs	Flower	Purple	SP	Multicolour(Fruit shape)	SU
Melanthiaceae	Paris	Paris polyphylla	Perennial herbs	Flower、Fruit	Green	SP	Multicolour(Fruit shape)	AU
Melanthiaceae	Paris	Paris fargesii var. petiolata	Perennial herbs	Flower	Yellow	SU
Melanthiaceae	Paris	Paris verticillata	Perennial herbs	Flower	Green	SU
Meliaceae	Toona	Toona sinensis	Deciduous tree	Flower	White	SU	Multicolour(Fruit shape)	AU
Meliaceae	Melia	Melia azedarach	Deciduous tree	Flower	Purple	SP	Yellow	AU
Menispermaceae	Cocculus	Cocculus orbiculatus var. mollis	Deciduous liana	Flower	Green	SP	Red	AU
Menispermaceae	Cocculus	Cocculus orbiculatus	Deciduous liana	Flower	Green	SP	Red	AU
Menispermaceae	Cyclea	Cyclea racemosa	Deciduous liana	Flower	Green	SP	Red	SU
Menispermaceae	Sinomenium	Sinomenium acutum	Deciduous liana	Flower、Fruit	Green	SU	Red	AU
Nyctaginaceae	Mirabilis	Mirabilis jalapa	Annual herbs	Flower	Multicolour	SU、AU	Black	SU、AU
Nyctaginaceae	Oxybaphus	Oxybaphus himalaicus var. chinensis	Annual herbs	Flower	Purple	SU、AU	Black	SU、AU
Nymphaeaceae	Nelumbo	Nelumbo nucifera	Perennial herbs	Flower	Multicolour	SU	Brown	SU、AU
Olacaceae	Schoepfia	Schoepfia jasminodora	Deciduous tree	Flower、Fruit	White	SP	Red	SU
Oleaceae	Jasminum	Jasminum nudiflorum	Deciduous shrub	Flower	Yellow	SP
Oleaceae	Jasminum	Jasminum lanceolarium	Evergreen liana	Flower	White	SP	Yellow	SU
Oleaceae	Jasminum	Chrysojasminum floridum	Evergreen shrub	Flower	Yellow	WI、SP、SU
Oleaceae	Ligustrum	Ligustrum strongylophyllum	Evergreen shrub	Flower	White	SU	Black	AU
Oleaceae	Ligustrum	Ligustrum leucanthum	Deciduous shrub	Flower	Green	SU	Black	AU
Oleaceae	Ligustrum	Ligustrum henryi	Evergreen shrub	Flower	White	SU	Black	SU
Oleaceae	Ligustrum	Ligustrum quihoui	Deciduous shrub	Flower	White	SU	Black	AU
Oleaceae	Ligustrum	Ligustrum compactum	Evergreen shrub	Flower	White	SP	Black	AU
Oleaceae	Ligustrum	Ligustrum sinense	Deciduous shrub	Flower	White	SP	Black	AU
Oleaceae	Ligustrum	Ligustrum lucidum	Evergreen tree	Flower	White	SU	Black	AU
Oleaceae	Osmanthus	Osmanthus venosus	Evergreen shrub	Flower	White	AU
Oleaceae	Chionanthus	Chionanthus retusus	Deciduous shrub	Flower	White	SP	Black	SU
Oleaceae	Forsythia	Forsythia giraldiana	Deciduous shrub	Flower	Yellow	SP
Oleaceae	Forsythia	Forsythia suspensa	Deciduous shrub	Flower	Yellow	SP
Oleaceae	Forsythia	Forsythia viridissima	Deciduous shrub	Flower	Yellow	SP
Oleaceae	Forsythia	Forsythia mira	Deciduous shrub	Flower	Yellow	SP
Oleaceae	Syringa	Syringa villosa	Deciduous shrub	Flower	Purple	SU
Oleaceae	Syringa	Syringa sweginzowii	Deciduous shrub	Flower	Purple	SU
Oleaceae	Syringa	Syringa pinnatifolia	Deciduous shrub	Flower	White	SU
Oleaceae	Syringa	Syringa pubescens	Deciduous shrub	Flower	Purple	SU
Oleaceae	Syringa	Syringa pubescens subsp. julianae	Deciduous shrub	Flower	Purple	SU
Oleaceae	Syringa	Syringa reticulata subsp. pekinensis	Deciduous shrub	Flower	White	SU
Oleaceae	Syringa	Syringa komarowii	Deciduous shrub	Flower	Purple	SU
Oleaceae	Syringa	Syringa oblata	Deciduous shrub	Flower	Purple	SP
Oleaceae	Fraxinus	Fraxinus paxiana	Deciduous tree	Flower、Fruit	White	SU	Multicolour(Fruit shape)	AU
Oleaceae	Fraxinus	Fraxinus mandshurica	Deciduous tree	Flower、Fruit	Yellow	SP	Multicolour(Fruit shape)	AU
Oleaceae	Fraxinus	Fraxinus chinensis	Deciduous tree	Flower、Fruit	Yellow	SP	Multicolour(Fruit shape)	SU
Oleaceae	Fraxinus	Fraxinus chinensis subsp. rhynchophylla	Deciduous tree	Flower、Fruit	Yellow	SP	Multicolour(Fruit shape)	AU
Oleaceae	Fraxinus	Fraxinus odontocalyx	Deciduous tree	Flower、Fruit	Yellow	SP	Multicolour(Fruit shape)	AU
Oleaceae	Fraxinus	Fraxinus insularis	Deciduous tree	Flower、Fruit	White	SP	Multicolour(Fruit shape)	SU
Oleaceae	Fraxinus	Fraxinus baroniana	Deciduous tree	Flower、Fruit	Yellow	SP	Multicolour(Fruit shape)	SU
Oleaceae	Fraxinus	Fraxinus depauperata	Deciduous tree	Flower、Fruit	Yellow	SP	Multicolour(Fruit shape)	SU
Onagraceae	Epilobium	Epilobium palustre	Perennial herbs	Flower、Fruit	Multicolour	SU	Multicolour(Fruit shape)	AU
Onagraceae	Epilobium	Epilobium hirsutum	Perennial herbs	Flower	Purple	SU	Multicolour(Fruit shape)	AU
Onagraceae	Epilobium	Chamerion angustifolium	Perennial herbs	Flower	Multicolour	SU	Multicolour(Fruit shape)	AU
Onagraceae	Circaea	Circaea alpina subsp. imaicola	Perennial herbs	Flower	White	SU、AU	Multicolour(Fruit shape)	SU、AU
Onagraceae	Circaea	Circaea cordata	Perennial herbs	Flower	White	SU	Multicolour(Fruit shape)	SU、AU
Onagraceae	Circaea	Circaea erubescens	Perennial herbs	Flower	Pink	SU、AU	Multicolour(Fruit shape)	SU、AU
Onagraceae	Circaea	Circaea mollis	Perennial herbs	Flower	White	SU、AU	Multicolour(Fruit shape)	SU、AU
Onagraceae	Epilobium	Epilobium amurense subsp. cephalostigma	Perennial herbs	Flower	Purple	SU、AU	Multicolour(Fruit shape)	AU
Onagraceae	Epilobium	Chamerion angustifolium subsp. circumvagum	Perennial herbs	Flower	Purple	SU、AU	Multicolour(Fruit shape)	SU、AU
Onagraceae	Epilobium	Chamerion conspersum	Perennial herbs	Flower	Purple	SU、AU	Multicolour(Fruit shape)	AU
Onagraceae	Epilobium	Epilobium fastigiatoramosum	Perennial herbs	Flower	White	SU	Multicolour(Fruit shape)	AU
Onagraceae	Epilobium	Epilobium minutiflorum	Perennial herbs	Flower	Multicolour	SU	Multicolour(Fruit shape)	SU、AU
Onagraceae	Epilobium	Epilobium parviflorum	Perennial herbs	Flower	Multicolour	SU、AU	Multicolour(Fruit shape)	SU、AU
Onagraceae	Epilobium	Epilobium pyrricholophum	Perennial herbs	Flower	Pink	SU、AU	Multicolour(Fruit shape)	SU、AU
Onagraceae	Ludwigia	Ludwigia epilobioides	Annual and biennial herbs	Flower	Yellow	SU、AU	Brown	AU
Orchidaceae	Chloranthus	Chloranthus japonicus	Perennial herbs	Flower	White	SP	Multicolour(Fruit shape)	SU
Orchidaceae	Calanthe	Calanthe alpina	Perennial herbs	Flower	Purple	SU	Multicolour(Fruit shape)	AU
Orchidaceae	Calanthe	Calanthe davidii	Perennial herbs	Flower	Green	SU	Multicolour(Fruit shape)	AU
Orchidaceae	Calanthe	Calanthe tricarinata	Perennial herbs	Flower	Pink	SP、SU
Orchidaceae	Gastrodia	Gastrodia elata	Annual herbs	Flower	Multicolour	SP、SU	Multicolour(Fruit shape)	SP、SU
Orchidaceae	Spiranthes	Spiranthes sinensis	Perennial herbs	Flower	Purple	SU
Orchidaceae	Gymnadenia	Gymnadenia conopsea	Perennial herbs	Flower	Multicolour	SU
Orchidaceae	Platanthera	Platanthera souliei	Perennial herbs	Flower	Green	SU	Multicolour(Fruit shape)	AU
Orchidaceae	Platanthera	Platanthera japonica	Perennial herbs	Flower	White	SP、SU
Orchidaceae	Corallorhiza	Corallorhiza trifida	Annual herbs	Flower	Multicolour	SU	Multicolour(Fruit shape)	SU
Orchidaceae	Cymbidium	Cymbidium faberi	Perennial herbs	Flower	Yellow	SP
Orchidaceae	Cymbidium	Cymbidium goeringii	Perennial herbs	Flower	Multicolour	WI、SP
Orchidaceae	Herminium	Herminium monorchis	Perennial herbs	Flower	Green	SU
Orchidaceae	Epipactis	Epipactis maire	Perennial herbs	Flower	Green	SU	Multicolour(Fruit shape)	AU
Orchidaceae	Orchis	Ponerorchis chusua	Perennial herbs	Flower	Purple	SU
Orchidaceae	Cremastra	Cremastra appendiculata	Perennial herbs	Flower	Purple	SP、SU	Multicolour(Fruit shape)	AU、WI
Orchidaceae	Pleione	Pleione bulbocodioides	Perennial herbs	Flower	Purple	SP
Orchidaceae	Cypripedium	Cypripedium franchetii	Perennial herbs	Flower	Purple	SP、SU
Orchidaceae	Cypripedium	Cypripedium japonicum	Perennial herbs	Flower、Fruit	Green	SP	Multicolour(Fruit shape)	SU
Orchidaceae	Goodyera	Goodyera schlechtendaliana	Perennial herbs	Flower	White	SU
Orchidaceae	Bletilla	Bletilla striata	Perennial herbs	Flower	Pink	SP
Orchidaceae	Amitostigma	Amitostigma monanthum	Perennial herbs	Flower	Multicolour	SU
Orchidaceae	Calanthe	Calanthe arcuata	Perennial herbs	Flower	Multicolour	SU、AU
Orchidaceae	Cephalanthera	Cephalanthera erecta	Perennial herbs	Flower	White	SP、SU	Multicolour(Fruit shape)	SU、AU
Orchidaceae	Coeloglossum	Dactylorhiza viridis	Perennial herbs	Flower	Green	SU	Multicolour(Fruit shape)	AU
Orchidaceae	Goodyera	Goodyera repens	Perennial herbs	Flower	Multicolour	SU
Orchidaceae	Herminium	Herminium lanceum	Perennial herbs	Flower	Green	SU
Orchidaceae	Holopogon	Holopogon smithianus	Perennial herbs	Flower	Green	SU、AU
Orchidaceae	Neottia	Neottia acuminata	Annual herbs	Flower	Yellow	SU	Multicolour(Fruit shape)	SU
Orchidaceae	Neottianthe	Neottianthe cucullata	Perennial herbs	Flower	Purple	SU、AU
Orchidaceae	Orchis	Galearis spathulata	Perennial herbs	Flower	Purple	SU
Orchidaceae	Platanthera	Platanthera minutiflora	Perennial herbs	Flower	Green	SU
Orobanchaceae	Siphonostegia	Siphonostegia chinensis	Annual herbs	Flower	Yellow	SU
Orobanchaceae	Euphrasia	Euphrasia regelii	Annual herbs	Flower	White	SP、SU
Orobanchaceae	Pedicularis	Pedicularis resupinata	Perennial herbs	Flower、Fruit	Multicolour	SU	Multicolour(Fruit shape)	AU
Orobanchaceae	Pedicularis	Pedicularis verticillata	Perennial herbs	Flower	Purple	SU
Orobanchaceae	Pedicularis	Pedicularis spicata	Annual herbs	Flower	Red	SU	Multicolour(Fruit shape)	AU
Orobanchaceae	Pedicularis	Pedicularis muscicola	Perennial herbs	Flower	Red	SP	Multicolour(Fruit shape)	SU
Orobanchaceae	Pedicularis	Pedicularis decora	Perennial herbs	Flower	Yellow	SP
Orobanchaceae	Pedicularis	Pedicularis rhinanthoides subsp. labellata	Perennial herbs	Flower	Red	SU
Orobanchaceae	Phacellanthus	Phacellanthus tubiflorus	Annual herbs	Flower	Yellow	SP	Multicolour(Fruit shape)	SU
Oxalidaceae	Oxalis	Oxalis corniculata	Perennial herbs	Flower	Yellow	SP、SU
Oxalidaceae	Oxalis	Oxalis acetosella	Perennial herbs	Flower、Fruit	White	SU	Multicolour(Fruit shape)	AU
Oxalidaceae	Oxalis	Oxalis griffithii	Perennial herbs	Flower	White	AU
Paeoniaceae	Paeonia	Paeonia jishanensis	Deciduous shrub	Flower	Multicolour	SP
Paeoniaceae	Paeonia	Paeonia rockii	Deciduous shrub	Flower	White	SP
Paeoniaceae	Paeonia	Paeonia rockii subsp. atava	Deciduous shrub	Flower	White	SP
Paeoniaceae	Paeonia	Paeonia lactiflora	Perennial herbs	Flower	White	SP、SU	Multicolour(Fruit shape)	SU
Paeoniaceae	Paeonia	Paeonia anomala subsp. veitchii	Perennial herbs	Flower	Red	SU	Multicolour(Fruit shape)	AU
Papaveraceae	Corydalis	Corydalis racemosa	Perennial herbs	Flower	Yellow	SP
Papaveraceae	Corydalis	Corydalis ophiocarpa	Perennial herbs	Flower、Fruit	White	SP	Multicolour(Fruit shape)	SU
Papaveraceae	Corydalis	Corydalis edulis	Annual herbs	Flower、Fruit	Purple	SP	Multicolour(Fruit shape)	SU
Papaveraceae	Corydalis	Corydalis trisecta	Perennial herbs	Flower、Fruit	Yellow	SU	Multicolour(Fruit shape)	SU
Papaveraceae	Corydalis	Corydalis shensiana	Perennial herbs	Flower、Fruit	Purple	SU	Multicolour(Fruit shape)	SU
Papaveraceae	Papaver	Papaver nudicaule	Perennial herbs	Flower	Multicolour	SU
Papaveraceae	Dicranostigma	Dicranostigma leptopodum	Perennial herbs	Flower	Yellow	SP	Multicolour(Fruit shape)	SU
Papaveraceae	Meconopsis	Meconopsis quintuplinervia	Perennial herbs	Flower	Purple	SU、AU	Multicolour(Fruit shape)	SU、AU
Papaveraceae	Meconopsis	Meconopsis oliveriana	Perennial herbs	Flower	Yellow	SP、SU	Multicolour(Fruit shape)	SU、AU
Papaveraceae	Papaver	Stylophorum lasiocarpum	Perennial herbs	Flower	Yellow	SU
Papaveraceae	Hypecoum	Hypecoum leptocarpum	Annual herbs	Flower	Purple	SU	Multicolour(Fruit shape)	SU、AU
Papaveraceae	Hypecoum	Hypecoum erectum	Annual herbs	Flower	Yellow	SP	Multicolour(Fruit shape)	SU
Papaveraceae	Hylomecon	Hylomecon japonica	Perennial herbs	Flower	Yellow	SP	Multicolour(Fruit shape)	SU
Papaveraceae	Hylomecon	Hylomecon japonia	Perennial herbs	Flower	Yellow	SP	Multicolour(Fruit shape)	SU
Papaveraceae	Macleaya	Macleaya microcarpa	Perennial herbs	Flower、Fruit	Yellow	SU	Multicolour(Fruit shape)	AU
Papaveraceae	Macleaya	Macleaya cordata	Perennial herbs	Flower、Fruit	Yellow	SU	Multicolour(Fruit shape)	AU
Papaveraceae	Chelidonium	Chelidonium majus	Perennial herbs	Flower	Yellow	SP、SU	Multicolour(Fruit shape)	SU
Papaveraceae	Corydalis	Corydalis acuminata	Perennial herbs	Flower	Purple	SP、SU	Multicolour(Fruit shape)	SP、SU
Papaveraceae	Corydalis	Corydalis adunca	Perennial herbs	Flower	Yellow
Papaveraceae	Corydalis	Corydalis fargesii	Perennial herbs	Flower	Yellow	SU、AU	Multicolour(Fruit shape)	SU、AU
Papaveraceae	Corydalis	Corydalis gamosepala	Perennial herbs	Flower	Purple
Papaveraceae	Corydalis	Corydalis giraldii	Perennial herbs	Flower	Yellow
Papaveraceae	Corydalis	Corydalis linarioides	Perennial herbs	Flower	Yellow	SU、AU	Multicolour(Fruit shape)	SU、AU
Papaveraceae	Hylomecon	Hylomecon japonica var. subincisa	Perennial herbs	Flower	Yellow
Paulowniaceae	Paulownia	Paulownia tomentosa	Deciduous tree	Flower	Purple	SP	Multicolour(Fruit shape)	AU
Pedaliaceae	Sesamum	Sesamum indicum	Annual herbs	Flower、Fruit	White	SU	Multicolour(Fruit shape)	AU
Pentaphylacaceae	Eurya	Eurya nitida	Evergreen shrub	Flower	White	AU	Black	SU
Pentaphylacaceae	Eurya	Eurya japonica	Evergreen shrub	Flower	White	SP	Black	AU
Pentaphylacaceae	Eurya	Eurya brevistyla	Evergreen shrub	Flower	White	AU	Black	SU
Phrymaceae	Alkekengi	Mimulus szechuanensis	Perennial herbs	Flower	Yellow	SU
Phyllanthaceae	Bischofia	Bischofia javanica	Evergreen tree	Flower	Green	SP
Phyllanthaceae	Flueggea	Flueggea suffruticosa	Deciduous shrub	Flower	Yellow	SP
Phytolaccaceae	Phytolacca	Phytolacca acinosa	Perennial herbs	Fruit	Multicolour	SP、SU	Black	SU、AU
Pittosporaceae	Pittosporum	Pittosporum podocarpum var. angustatum	Evergreen shrub	Flower	Yellow	SP
Pittosporaceae	Pittosporum	Pittosporum heterophyllum	Evergreen shrub	Flower	Yellow	SP
Pittosporaceae	Pittosporum	Pittosporum podocarpum	Evergreen shrub	Flower	Yellow	SP
Pittosporaceae	Pittosporum	Pittosporum rehderianum	Evergreen shrub	Flower	Yellow	SP
Pittosporaceae	Pittosporum	Pittosporum truncatum	Evergreen shrub	Flower	Yellow	SP
Plantaginaceae	Veronica	Veronica serpyllifolia	Perennial herbs	Flower	Multicolour	SP
Plantaginaceae	Veronica	Veronica polita Fries	Annual and biennial herbs	Flower	Multicolour	SP、SU、AU
Plantaginaceae	Veronicastrum	Veronicastrum sibiricum	Perennial herbs	Flower	Purple	SU	Multicolour(Fruit shape)	AU
Plantaginaceae	Hydrangea	Hemiphragma heterophyllum	Perennial herbs	Flower、Fruit	Red		Multicolour(Fruit shape)	SU
Plumbaginaceae	Limonium	Limonium bicolor	Perennial herbs	Flower	Yellow	SP	Multicolour(Fruit shape)	SU
Poaceae	Poa	Poa sphondylodes	Perennial herbs	观叶
Poaceae	Poa	Poa pratensis	Perennial herbs	观叶
Poaceae	Phalaris	Phalaris arundinacea	Perennial herbs	Flower		SU	Multicolour(Fruit shape)	SU
Poaceae	Phaenosperma	Phaenosperma globosa	Perennial herbs	Flower	White	SP、SU	Multicolour(Fruit shape)	SU
Poaceae	Glyceria	Glyceria leptolepis	Perennial herbs	Flower		SU	Brown	SU、AU
Poaceae	Bromus	Bromus japonicus	Annual herbs	Fruit			Multicolour(Fruit shape)	SU
Poaceae	Miscanthus	Miscanthus sinensis	Perennial herbs	Flower、Fruit	Yellow	SU、AU	Multicolour(Fruit shape)	AU
Poaceae	Phragmites	Phragmites australis	Perennial herbs	观叶
Poaceae	Pennisetum	Pennisetum alopecuroides	Perennial herbs	Flower、Fruit		SU、AU	Multicolour(Fruit shape)	SU、AU
Poaceae	Eragrostis	Eragrostis cilianensis	Annual herbs	Flower、Fruit	White	SU、AU	Multicolour(Fruit shape)	SU、AU
Poaceae	Eragrostis	Eragrostis minor	Annual herbs	Fruit			Multicolour(Fruit shape)	AU
Poaceae	Setaria	Setaria viridis	Annual herbs	Flower	Green	SP、SU	Multicolour(Fruit shape)	AU
Poaceae	Saccharum	Saccharum arundinaceum	Perennial herbs	Flower、Fruit	Green	SU、AU	Multicolour(Fruit shape)	AU
Poaceae	Deschampsia	Deschampsia cespitosa	Perennial herbs	Flower、Fruit		SU、AU	Multicolour(Fruit shape)	SU、AU
Poaceae	Triarrhena	Miscanthus sacchariflorus	Perennial herbs	Flower、Fruit		SU、AU	Multicolour(Fruit shape)	SU、AU
Poaceae	Koeleria	Koeleria macrantha	Perennial herbs	观叶
Poaceae	Imperata	Imperata cylindrica	Perennial herbs	观叶
Polemoniaceae	Polemonium	Polemonium chinense	Perennial herbs	Flower	Purple	SU	Multicolour(Fruit shape)	AU
Polygalaceae	Polygala	Polygala arillata	Evergreen shrub	Flower	Yellow	SU	Red	SU
Polygalaceae	Polygala	Polygala tenuifolia	Perennial herbs	Flower、Fruit	Purple	SU	Multicolour(Fruit shape)	AU
Polygalaceae	Polygala	Polygala tatarinowii	Annual herbs	Flower	Purple	SU	Multicolour(Fruit shape)	AU
Polygalaceae	Polygala	Polygala sibirica	Perennial herbs	Flower	Purple	SP	Multicolour(Fruit shape)	SU
Polygalaceae	Polygala	Polygala japonica	Perennial herbs	Flower	Purple	SP	Multicolour(Fruit shape)	SU
Polygonaceae	Pteroxygonum	Pteroxygonum giraldii	Perennial herbs	Flower	White	SU	Multicolour(Fruit shape)	AU
Polygonaceae	Rumex	Rumex acetosa	Perennial herbs	Flower	Green	SU
Polygonaceae	Oxyria	Oxyria digyna	Perennial herbs	Flower、Fruit	Red	SU	Multicolour(Fruit shape)	AU
Polygonaceae	Polygonum	Polygonum bistorta	Perennial herbs	Flower	Multicolour	SU	Multicolour(Fruit shape)	AU
Polygonaceae	Fagopyrum	Fagopyrum dibotrys	Perennial herbs	Flower	White	SU	Multicolour(Fruit shape)	AU
Polygonaceae	Polygonum	Persicaria perfoliata	Annual herbs	Fruit			Black	SU
Polygonaceae	Polygonum	Persicaria orientalis	Annual herbs	Flower、Fruit	Multicolour	SU	Brown	AU
Polygonaceae	Polygonum	Persicaria amphibia	Perennial herbs	Flower	Multicolour	SU	Multicolour(Fruit shape)	SU
Polygonaceae	Polygonum	Persicaria japonica	Perennial herbs	Flower	Multicolour	SU	Multicolour(Fruit shape)	AU
Polygonaceae	Polygonum	Persicaria runcinata var. sinensis	Annual and biennial herbs	Fruit			Multicolour(Fruit shape)	SU
Polygonaceae	Polygonum	Polygonum nepalense	Perennial herbs	Flower	Purple	SU
Polygonaceae	Polygonum	Polygonum lapathifolium	Annual herbs	Flower	Purple	SU
Polygonaceae	Polygonum	Polygonum posumbu	Annual herbs	Flower	White	SU
Polygonaceae	Polygonum	Polygonum thunbergii	Annual herbs	Flower	Red	SU
Polygonaceae	Polygonum	Polygonum amplexicaule var. sinense	Perennial herbs	观叶
Polygonaceae	Antenoron	Antenoron filiforme	Perennial herbs	Flower	Red	SU	Multicolour(Fruit shape)	AU
Polygonaceae	Reynoutria	Reynoutria japonica	Perennial herbs	Flower、Fruit	Green	SU、AU	Brown	AU
Polygonaceae	Fallopia	Fallopia convolvulus	Annual herbs	Flower、Fruit	Green	SP	Black	AU
Polygonaceae	Fallopia	Fallopia multiflora	Perennial herbs	Flower	White	AU
Polygonaceae	Rheum	Rheum tataricum	Perennial herbs	Flower	Red	SU
Polygonaceae	Rheum	Rheum officinale	Perennial herbs	Flower、Fruit	Multicolour	SP、SU	Multicolour(Fruit shape)	SU、AU
Polygonaceae	Polygonum	Polygonum suffultum	Perennial herbs	Flower	Multicolour	SU	Multicolour(Fruit shape)	AU
Polygonaceae	Polygonum	Polygonum viviparum	Perennial herbs	Flower	Multicolour	SP	Multicolour(Fruit shape)	SU
Polygonaceae	Polygonum	Polygonum sphaerostachyum	Perennial herbs	Flower	Multicolour	SU	Multicolour(Fruit shape)	AU
Polygonaceae	Fagopyrum	Fagopyrum gracilipes	Annual herbs	Flower	Pink	SU、AU	Multicolour(Fruit shape)	SU、AU
Polygonaceae	Fallopia	Fallopia multiflora var. ciliinervis	Perennial herbs	Flower、Fruit	Green	SU、AU	Brown	AU
Polygonaceae	Polygonum	Polygonum dissitiflorum	Annual herbs	Flower	Pink	SU	Brown	SU、AU
Polygonaceae	Polygonum	Polygonum pinetorum	Perennial herbs	Flower	Multicolour	SP、SU	Brown	SU、AU
Polygonaceae	Polygonum	Polygonum sparsipilosum	Annual herbs	Flower	White	SU	Brown	SU、AU
Polygonaceae	Polygonum	Polygonum sparsipilosum var. hubertii	Annual herbs	Flower	White	SU	Brown	SU、AU
Polygonaceae	Rumex	Rumex dentatus	Annual herbs	Flower	Green	SP、SU	Brown	SU
Polygonaceae	Rumex	Rumex patientia	Perennial herbs	Flower	Green	SP、SU	Brown	SU
Polypodiaceae	Neocheiropteris	Neocheiropteris palmatopedata	Perennial herbs	观叶
Polypodiaceae	Lepisorus	Lepisorus marginatus	Annual herbs	观叶
Pontederiaceae	Monochoria	Monochoria korsakowii	Perennial herbs	Flower	Purple	SU	Multicolour(Fruit shape)	AU
Pontederiaceae	Monochoria	Monochoria vaginalis	Annual herbs	Flower	Purple	SU、AU	Multicolour(Fruit shape)	AU
Portulacaceae	Portulaca	Portulaca oleracea	Annual herbs	Flower	Yellow	SP、SU	Multicolour(Fruit shape)	SU、AU
Potamogetonaceae	Potamogeton	Potamogeton crispus	Perennial herbs	Flower	Green	SP、SU	Multicolour(Fruit shape)	SP、SU
Potamogetonaceae	Potamogeton	Potamogeton distinctus	Perennial herbs	Flower	Green	SP、SU	Multicolour(Fruit shape)	SU、AU
Primulaceae	Lysimachia	Lysimachia pentapetala	Annual herbs	Flower	White	SU	Multicolour(Fruit shape)	SU
Primulaceae	Lysimachia	Lysimachia hemsleyana	Perennial herbs	Flower	Yellow	SP	Multicolour(Fruit shape)	SU
Primulaceae	Lysimachia	Lysimachia grammica	Perennial herbs	Flower	Yellow	SP	Multicolour(Fruit shape)	SU
Primulaceae	Lysimachia	Lysimachia congestiflora	Perennial herbs	Flower	Yellow	SP	Multicolour(Fruit shape)	AU
Primulaceae	Lysimachia	Lysimachia christiniae	Perennial herbs	Flower	Yellow	SP	Multicolour(Fruit shape)	AU
Primulaceae	Lysimachia	Lysimachia candida	Annual and biennial herbs	Flower	White	SP	Multicolour(Fruit shape)	SU
Primulaceae	Lysimachia	Lysimachia barystachys	Annual and biennial herbs	Flower	White	SP	Multicolour(Fruit shape)	AU
Primulaceae	Lysimachia	Lysimachia clethroides	Perennial herbs	Flower	White	SU
Primulaceae	Cortusa	Cortusa matthioli Linnaeus	Perennial herbs	Flower	Purple	SP	Multicolour(Fruit shape)	SU
Primulaceae	Cortusa	Cortusa matthioli subsp. pekinensis	Perennial herbs	Flower	Purple	SP
Primulaceae	Androsace	Androsace umbellata	Annual and biennial herbs	Flower	White	SP	Multicolour(Fruit shape)	SU
Primulaceae	Primula	Primula maximowiczii	Perennial herbs	Flower	Red	SP	Multicolour(Fruit shape)	SU
Primulaceae	Primula	Primula purdomii	Perennial herbs	Flower	Purple	SU
Primulaceae	Primula	Primula stenocalyx	Perennial herbs	Flower	Purple	SP、SU	Multicolour(Fruit shape)	SU、AU
Primulaceae	Primula	Primula odontocalyx	Perennial herbs	Flower	Purple	SP	Multicolour(Fruit shape)	SU
Primulaceae	Primula	Primula malacoides	Annual and biennial herbs	Flower	Multicolour	SP
Primulaceae	Primula	Primula sinensis	Perennial herbs	Flower	Multicolour	WI	Multicolour(Fruit shape)	WI、SP
Primulaceae	Primula	Primula handeliana	Perennial herbs	Flower	Yellow	SP、SU	Multicolour(Fruit shape)	SU
Primulaceae	Primula	Primula knuthiana	Perennial herbs	Flower	Purple	SP、SU	Multicolour(Fruit shape)	SU
Primulaceae	Primula	Primula giraldiana	Perennial herbs	Flower	Purple	SU
Primulaceae	Primula	Primula involucrata subsp. yargongensis	Perennial herbs	Flower	Purple	SP
Primulaceae	Androsace	Androsace cuscutiformis	Perennial herbs	Flower、Fruit	White	SP	Multicolour(Fruit shape)	SU
Primulaceae	Androsace	Androsace laxa	Perennial herbs	Flower	Pink	SU
Primulaceae	Primula	Primula conspersa	Perennial herbs	Flower	Purple	SP、SU	Multicolour(Fruit shape)	SU、AU
Primulaceae	Primula	Primula violaris	Perennial herbs	Flower	Purple	SP、SU
Primulaceae	Primula	Primula woodwardii	Perennial herbs	Flower	Multicolour	SU
Pteridiaceae	Adiantum	Adiantum capillus-junonis	Perennial herbs	观叶
Pteridiaceae	Pteridium	Drynaria baronii	Perennial herbs	观叶
Pteridiaceae	Pteridium	Pteridium aquilinum var. latiusculum	Perennial herbs	观叶
Pteridiaceae	Cyrtomium	Cyrtomium fortunei	Perennial herbs	观叶
Pteridiaceae	Cyrtomium	Cyrtomium caryotideum	Perennial herbs	观叶
Pteridiaceae	Cyrtomium	Cyrtomium yamamotoi	Perennial herbs	观叶
Pteridiaceae	Cyrtomium	Cyrtomium tsinglingense	Perennial herbs	观叶
Ranunculaceae	Semiaquilegia	Semiaquilegia adoxoides	Perennial herbs	Flower、Fruit	White	SP	Multicolour(Fruit shape)	SP
Ranunculaceae	Anemone	Anemone tomentosa	Perennial herbs	Flower	Red	SU、AU
Ranunculaceae	Anemone	Anemone hupehensis	Perennial herbs	Flower	Purple	SU、AU
Ranunculaceae	Anemone	Anemone rivularis	Perennial herbs	Flower	White	SP、SU
Ranunculaceae	Anemone	Anemone altaica	Perennial herbs	Flower	White	SP
Ranunculaceae	Anemone	Anemone vitifolia	Annual herbs	Flower	White	SU
Ranunculaceae	Anemone	Anemone taipaiensis	Perennial herbs	Flower	White	AU
Ranunculaceae	Anemone	Anemone begoniifolia	Perennial herbs	Flower	White	WI
Ranunculaceae	Oxygraphis	Oxygraphis glacialis	Perennial herbs	Flower	Yellow	SU	Multicolour(Fruit shape)	SU
Ranunculaceae	Aconitum	Aconitum tanguticum	Perennial herbs	Flower	Purple	SU
Ranunculaceae	Aconitum	Aconitum pendulum	Perennial herbs	Flower	Yellow	SU、AU
Ranunculaceae	Aconitum	Aconitum carmichaelii	Perennial herbs	Flower	Purple	AU
Ranunculaceae	Aconitum	Aconitum sinomontanum	Perennial herbs	Flower	Purple	SU、AU
Ranunculaceae	Aconitum	Aconitum taipaicum	Perennial herbs	Flower	Purple	AU
Ranunculaceae	Aconitum	Aconitum lioui	Perennial herbs	Flower	Purple	AU
Ranunculaceae	Aconitum	Aconitum shensiense	Perennial herbs	Flower	Purple	AU
Ranunculaceae	Aconitum	Aconitum hemsleyanum	Perennial herbs	Flower	Purple	AU
Ranunculaceae	Aconitum	Aconitum kirinense var. australe	Perennial herbs	Flower、Fruit	White	SU	Multicolour(Fruit shape)	AU
Ranunculaceae	Aconitum	Aconitum sungpanense	Annual herbs	Flower	Purple	AU
Ranunculaceae	Clematis	Clematis dasyandra	Deciduous liana	Flower	White	AU
Ranunculaceae	Clematis	Clematis macropetala	Deciduous liana	Flower	Purple	SU
Ranunculaceae	Clematis	Clematis henryi var. ternata	Deciduous liana	Flower	White	AU
Ranunculaceae	Clematis	Clematis potaninii	Deciduous liana	Flower	White	SU
Ranunculaceae	Clematis	Clematis finetiana	Deciduous liana	Flower	White	SP
Ranunculaceae	Clematis	Clematis montana var. longipes	Deciduous liana	Flower	White	SU
Ranunculaceae	Clematis	Clematis dingjunshanica	Deciduous liana	Flower	Purple	AU
Ranunculaceae	Clematis	Clematis apiifolia var. argentilucida	Deciduous liana	Flower	White	SU
Ranunculaceae	Clematis	Clematis puberula var. ganpiniana	Deciduous liana	Flower	White	SU
Ranunculaceae	Clematis	Clematis montana	Deciduous liana	Flower	White	SU
Ranunculaceae	Clematis	Clematis kirilowii	Deciduous liana	Flower	White	SU
Ranunculaceae	Clematis	Clematis peterae var. trichocarpa	Deciduous liana	Flower	White	SU
Ranunculaceae	Clematis	Clematis armandii var. farquhariana	Deciduous liana	Flower	White	SP
Ranunculaceae	Clematis	Clematis henryi	Deciduous liana	Flower	White	AU
Ranunculaceae	Clematis	Clematis linearifoliola	Deciduous liana	Flower	Purple	AU
Ranunculaceae	Clematis	Clematis uncinata var. coriacea	Evergreen liana	Flower	White	SU
Ranunculaceae	Clematis	Clematis gouriana	Deciduous liana	Flower	White	AU
Ranunculaceae	Clematis	Clematis brevicaudata	Deciduous liana	Flower	White	SU
Ranunculaceae	Clematis	Clematis armandii	Evergreen liana	Flower	White	SP
Ranunculaceae	Clematis	Clematis shensiensis	Deciduous liana	Flower	White	SU
Ranunculaceae	Clematis	Clematis uncinata	Deciduous liana	Flower	White	SU
Ranunculaceae	Clematis	Clematis peterae	Deciduous liana	Flower	White	SU
Ranunculaceae	Clematis	Clematis chinensis	Deciduous liana	Flower	White	SU
Ranunculaceae	Clematis	Clematis pashanensis var. latisepala	Deciduous liana	Flower	White	SU
Ranunculaceae	Clematis	Clematis grandidentata	Deciduous liana	Flower	White	SU
Ranunculaceae	Clematis	Clematis gratopsis	Deciduous liana	Flower	White	AU
Ranunculaceae	Clematis	Clematis pashanensis	Deciduous liana	Flower	White	SU
Ranunculaceae	Clematis	Clematis puberula var. tenuisepala	Deciduous liana	Flower	White	SU
Ranunculaceae	Clematis	Clematis chengguensis	Deciduous liana	Flower	Pink	SU
Ranunculaceae	Clematis	Clematis chinensis var. vestita	Deciduous liana	Flower	White	SU
Ranunculaceae	Clematis	Clematis shensiensis	Deciduous liana	Flower	Purple	SU
Ranunculaceae	Clematis	Clematis hexapetala	Perennial herbs	Flower	White	SU
Ranunculaceae	Clematis	Clematis heracleifolia	Perennial herbs	Flower	Purple	SU、AU
Ranunculaceae	Clematis	Clematis patens	Perennial herbs	Flower、Fruit	Multicolour	SP	Multicolour(Fruit shape)	SU
Ranunculaceae	Helleborus	Helleborus thibetanus	Perennial herbs	Flower	Pink	SP	Multicolour(Fruit shape)	SP
Ranunculaceae	Thalictrum	Thalictrum petaloideum	Perennial herbs	Flower	White	SU
Ranunculaceae	Cimicifuga	Cimicifuga foetida	Perennial herbs	Flower、Fruit	White	SU、AU	Multicolour(Fruit shape)	AU
Ranunculaceae	Cimicifuga	Cimicifuga dahurica	Perennial herbs	Flower、Fruit	White	SU	Multicolour(Fruit shape)	AU
Ranunculaceae	Cimicifuga	Cimicifuga simplex	Perennial herbs	Flower、Fruit	White	SU	Yellow	AU
Ranunculaceae	Paeonia	Paeonia obovata	Perennial herbs	Flower	White	SU
Ranunculaceae	Callianthemum	Callianthemum taipaicum	Perennial herbs	Flower	White	AU
Ranunculaceae	Ranunculus	Ranunculus sieboldii	Perennial herbs	Flower	Yellow	SP、SU
Ranunculaceae	Ranunculus	Ranunculus japonicus	Perennial herbs	Flower	Yellow	SP
Ranunculaceae	Aquilegia	Aquilegia yabeana	Perennial herbs	Flower	Purple	SP、SU
Ranunculaceae	Aquilegia	Aquilegia ecalcarata	Perennial herbs	Flower	Purple	SP、SU
Ranunculaceae	Aquilegia	Aquilegia incurvata	Perennial herbs	Flower	Purple	SP、SU
Ranunculaceae	Aquilegia	Aquilegia viridiflora	Perennial herbs	Flower	Multicolour	SU
Ranunculaceae	Trollius	Trollius buddae	Perennial herbs	Flower	Yellow	SU	Multicolour(Fruit shape)	AU
Ranunculaceae	Trollius	Trollius farreri	Perennial herbs	Flower	Yellow	SU
Ranunculaceae	Souliea	Souliea vaginata	Perennial herbs	Flower	White	SP	Multicolour(Fruit shape)	SU
Ranunculaceae	Consolida	Consolida ajacis	Perennial herbs	Flower	Purple	SU
Ranunculaceae	Kingdonia	Kingdonia uniflora	Perennial herbs	Flower、Fruit	Red	SU
Ranunculaceae	Delphinium	Delphinium anthriscifolium	Perennial herbs	Flower	Purple	SP
Ranunculaceae	Delphinium	Delphinium taipaicum	Perennial herbs	Flower	Purple	AU
Ranunculaceae	Delphinium	Delphinium giraldii	Perennial herbs	Flower	Purple	SU
Ranunculaceae	Delphinium	Delphinium campylocentrum	Perennial herbs	Flower	Purple	AU
Ranunculaceae	Delphinium	Delphinium henryi	Perennial herbs	Flower	Purple	AU
Ranunculaceae	Delphinium	Delphinium grandiflorum var. glandulosum	Perennial herbs	Flower	Purple	AU
Ranunculaceae	Adonis	Adonis sutchuenensis	Perennial herbs	Flower	Yellow	SP
Ranunculaceae	Pulsatilla	Pulsatilla chinensis	Perennial herbs	Flower	Purple	SP
Ranunculaceae	Aconitum	Aconitum barbatum var. hispidum	Perennial herbs	Flower	Green	SU
Ranunculaceae	Aconitum	Aconitum cannabifolium	Perennial herbs	Flower	White	AU
Ranunculaceae	Aconitum	Aconitum scaposum	Perennial herbs	Flower	Purple	SU、AU
Ranunculaceae	Aconitum	Aconitum scaposum var. hupehanum	Perennial herbs	Flower	Multicolour	SU、AU
Ranunculaceae	Aconitum	Aconitum scaposum var. vaginatum	Perennial herbs	Flower	Multicolour	SU、AU
Ranunculaceae	Actaea	Actaea asiatica	Perennial herbs	Flower、Fruit	White	SP、SU	Black	AU
Ranunculaceae	Adonis	Adonis davidii	Perennial herbs	Flower	Multicolour	SP、SU
Ranunculaceae	Anemone	Anemone baicalensis	Perennial herbs	Flower	White	SP、SU
Ranunculaceae	Anemone	Anemone exigua	Perennial herbs	Flower	White	SU
Ranunculaceae	Anemone	Anemone flaccida	Perennial herbs	Flower	White	SP、SU
Ranunculaceae	Anemone	Anemone geum subsp. ovalifolia	Perennial herbs	Flower	White	SP、SU
Ranunculaceae	Anemone	Anemone reflexa	Perennial herbs	Flower	White	SP
Ranunculaceae	Anemone	Anemone rockii	Perennial herbs	Flower	White	SU
Ranunculaceae	Aquilegia	Aquilegia oxysepala var. kansuensis	Perennial herbs	Flower	Purple	SP、SU	Multicolour(Fruit shape)	SU
Ranunculaceae	Beesia	Beesia calthifolia	Perennial herbs	Flower、Fruit	Multicolour	SP、SU	Multicolour(Fruit shape)	SU
Ranunculaceae	Caltha	Caltha palustris	Perennial herbs	Flower、Fruit	Yellow	SP、SU	Multicolour(Fruit shape)	SU、AU
Ranunculaceae	Cimicifuga	Cimicifuga japonica	Perennial herbs	Flower	White	AU	Multicolour(Fruit shape)	AU
Ranunculaceae	Circaeaster	Circaeaster agrestis	Annual herbs	Flower		SP、SU
Ranunculaceae	Clematis	Clematis heracleifolia	Perennial herbs	Flower	Purple	SU、AU	Multicolour(Fruit shape)	AU
Ranunculaceae	Delphinium	Delphinium siwanense	Perennial herbs	Flower	Purple	SU、AU
Ranunculaceae	Delphinium	Delphinium sparsiflorum	Perennial herbs	Flower	White	SU
Ranunculaceae	Dichocarpum	Dichocarpum fargesii	Perennial herbs	Flower	Yellow	SP、SU	Multicolour(Fruit shape)	SU
Ranunculaceae	Paeonia	Paeonia mairei	Perennial herbs	Flower	Pink	SP	Multicolour(Fruit shape)	SU
Ranunculaceae	Paeonia	Paeonia obovata subsp. willmottiae	Perennial herbs	Flower	White
Ranunculaceae	Ranunculus	Ranunculus petrogeiton	Perennial herbs	Flower	Yellow	SU	Multicolour(Fruit shape)	SU
Rhamnaceae	Hovenia	Hovenia acerba	Deciduous tree	Flower、Fruit	Green	SU	Brown	AU
Rhamnaceae	Hovenia	Hovenia dulcis	Deciduous tree	Flower、Fruit	Green	SU	Black	AU
Rhamnaceae	Rhamnella	Rhamnella franguloides	Deciduous shrub	Flower	Yellow	SU	Red	AU
Rhamnaceae	Paliurus	Paliurus hemsleyanus	Deciduous tree	Flower	Yellow	SP	Red	SU
Rhamnaceae	Paliurus	Paliurus ramosissimus	Deciduous shrub	Flower	Green	SU	Multicolour(Fruit shape)	AU
Rosaceae	Sorbaria	Sorbaria arborea var. glabrata	Deciduous shrub	Flower	White	SU
Rosaceae	Sorbaria	Sorbaria kirilowii	Deciduous shrub	Flower	White	SU
Rosaceae	Sorbaria	Sorbaria arborea	Deciduous shrub	Flower	White	SU
Rosaceae	Cerasus	Cerasus schneideriana	Deciduous tree	Flower	White	SP	Red	SP
Rosaceae	Cerasus	Cerasus discadenia	Deciduous shrub	Flower	White	SP	Red	SU
Rosaceae	Cerasus	Cerasus dolichadenia	Deciduous tree	Flower	White	SU	Red	SU
Rosaceae	Cerasus	Cerasus conadenia	Deciduous tree	Flower	White	SP	Red	SU
Rosaceae	Cerasus	Cerasus setulosa	Deciduous tree	Flower	Pink	SP	Red	SU
Rosaceae	Cerasus	Cerasus tatsienensis	Deciduous tree	Flower	White	SP	Red	SU
Rosaceae	Cerasus	Cerasus polytricha	Deciduous tree	Flower	White	SP	Red	SU
Rosaceae	Cerasus	Cerasus szechuanica	Deciduous tree	Flower	White	SP	Red	SU
Rosaceae	Cerasus	Cerasus tomentosa	Deciduous shrub	Flower	White	SP	Red	SU
Rosaceae	Cerasus	Cerasus dictyoneura	Deciduous shrub	Flower	Pink	SP	Red	SU
Rosaceae	Cerasus	Cerasus humilis	Deciduous shrub	Flower	White	SP	Red	SU
Rosaceae	Cerasus	Cerasus clarofolia	Deciduous tree	Flower	Pink	SP	Red	SU
Rosaceae	Cerasus	Cerasus conradinae	Deciduous tree	Flower	White	SP	Red	SP
Rosaceae	Cerasus	Cerasus serrulata var. pubescens	Deciduous tree	Flower	White	SP	Red	SU
Rosaceae	Cerasus	Cerasus stipulacea	Deciduous tree	Flower	White	SP	Red	SU
Rosaceae	Cerasus	Cerasus pseudocerasus	Deciduous tree	Flower	White	SP	Red	SP
Rosaceae	Cotoneaster	Cotoneaster ambiguus	Deciduous shrub	Flower	White	SU	Black	AU
Rosaceae	Cotoneaster	Cotoneaster multiflorus var. calocarpus	Deciduous shrub	Flower	White	SU	Red	AU
Rosaceae	Cotoneaster	Cotoneaster horizontalis var. perpusillus	Deciduous shrub	Flower	Pink	SU	Red	AU
Rosaceae	Cotoneaster	Cotoneaster moupinensis	Deciduous shrub	Flower	Pink	SU	Black	AU
Rosaceae	Cotoneaster	Cotoneaster apiculatus	Deciduous shrub	Flower	Pink	SU	Red	AU
Rosaceae	Cotoneaster	Cotoneaster tenuipes	Deciduous shrub	Flower	White	SU	Black	AU
Rosaceae	Cotoneaster	Cotoneaster divaricatus	Deciduous shrub	Flower	Pink	SU	Red	AU
Rosaceae	Cotoneaster	Cotoneaster salicifolius var. rugosus	Deciduous shrub	Flower	White	SU	Red	AU
Rosaceae	Cotoneaster	Cotoneaster adpressus	Deciduous shrub	Flower	Pink	SU	Red	AU
Rosaceae	Cotoneaster	Cotoneaster submultiflorus	Deciduous shrub	Flower	White	SU	Red	AU
Rosaceae	Cotoneaster	Cotoneaster acutifolius	Deciduous shrub	Flower	Pink	SU	Black	AU
Rosaceae	Cotoneaster	Cotoneaster acutifolius var. villosulus	Deciduous shrub	Flower	Pink	SU	Black	AU
Rosaceae	Cotoneaster	Cotoneaster foveolatus	Deciduous shrub	Flower	Pink	SU	Black	AU
Rosaceae	Cotoneaster	Cotoneaster horizontalis	Deciduous shrub	Flower	Pink	SU	Red	AU
Rosaceae	Cotoneaster	Cotoneaster gracilis	Deciduous shrub	Flower	Pink	SU	Red	AU
Rosaceae	Cotoneaster	Cotoneaster multiflorus	Deciduous shrub	Flower	White	SU	Red	AU
Rosaceae	Cotoneaster	Cotoneaster zabelii	Deciduous shrub	Flower	Red	SU	Red	AU
Rosaceae	Rubus	Rubus eucalyptus var. villosus	Deciduous shrub	Flower	White	SP	Red	SU
Rosaceae	Rubus	Rubus subtibetanus	Deciduous shrub	Flower	White	SU	Black	SU
Rosaceae	Rubus	Rubus pungens var. villosus	Deciduous shrub	Flower	White	SP	Red	SU
Rosaceae	Rubus	Rubus eucalyptus	Deciduous shrub	Flower	White	SP	Red	SU
Rosaceae	Rubus	Rubus idaeopsis	Deciduous shrub	Flower	Purple	SU	Red	SU
Rosaceae	Rubus	Rubus pungens var. oldhamii	Deciduous shrub	Flower	White	SP	Red	SU
Rosaceae	Rubus	Rubus amabilis	Deciduous shrub	Flower	White	SP	Red	SU
Rosaceae	Rubus	Rubus simplex	Deciduous shrub	Flower	White	SU	Red	AU
Rosaceae	Rubus	Rubus flosculosus	Deciduous shrub	Flower	Pink	SU	Red	AU
Rosaceae	Rubus	Rubus pileatus	Deciduous shrub	Flower	White	SU	Red	AU
Rosaceae	Rubus	Rubus piluliferus	Deciduous shrub	Flower	Pink	SU	Red	SU
Rosaceae	Rubus	Rubus bambusarum	Evergreen shrub	Flower	Pink	SU	Red	SU
Rosaceae	Rubus	Rubus pungens	Deciduous shrub	Flower	White	SP	Red	SU
Rosaceae	Rubus	Rubus biflorus	Deciduous shrub	Flower	White	SU	Yellow	SU
Rosaceae	Rubus	Rubus idaeus	Deciduous shrub	Flower	White	SU	Red	AU
Rosaceae	Rubus	Rubus phoenicolasius	Deciduous shrub	Flower	Purple	SU	Red	SU
Rosaceae	Rubus	Rubus swinhoei	Deciduous shrub	Flower	White	SU	Black	SU
Rosaceae	Rubus	Rubus xanthoneurus	Deciduous shrub	Flower	White	SU	Red	AU
Rosaceae	Rubus	Rubus innominatus	Deciduous shrub	Flower	Purple	SU	Red	SU
Rosaceae	Rubus	Rubus cockburnianus	Deciduous shrub	Flower	Pink	SU	Purple	AU
Rosaceae	Rubus	Rubus forrestianus	Deciduous shrub	Flower	White	SU	Red	SU
Rosaceae	Rubus	Rubus innominatus var. kuntzeanus	Deciduous shrub	Flower	Purple	SU	Red	SU
Rosaceae	Rubus	Rubus mesogaeus var. oxycomus	Deciduous shrub	Flower	White	SP	Purple	SU
Rosaceae	Rubus	Rubus mesogaeus	Deciduous shrub	Flower	White	SP	Purple	SU
Rosaceae	Rubus	Rubus subcoreanus	Deciduous shrub	Flower	Purple	SU	Red	SU
Rosaceae	Rubus	Rubus parvifolius var. adenochlamys	Deciduous shrub	Flower	Pink	SU	Red	SU
Rosaceae	Rubus	Rubus lasiostylus	Deciduous shrub	Flower	Red	SU	Red	AU
Rosaceae	Rubus	Rubus lambertianus	Deciduous shrub	Flower	White	SU	Red	AU
Rosaceae	Rubus	Rubus niveus	Deciduous shrub	Flower	Red	SU	Purple	AU
Rosaceae	Rubus	Rubus xanthocarpus	Deciduous shrub	Flower	White	SP	Yellow	SU
Rosaceae	Rubus	Rubus coreanus	Deciduous shrub	Flower	Purple	SP	Red	SU
Rosaceae	Rubus	Rubus wallichianus	Deciduous shrub	Flower	White	SP	Yellow	SU
Rosaceae	Rubus	Rubus corchorifolius	Deciduous shrub	Flower	White	SP	Red	SP
Rosaceae	Rubus	Rubus coreanus var. tomentosus	Deciduous shrub	Flower	Purple	SP	Red	SU
Rosaceae	Rubus	Rubus parkeri	Deciduous shrub	Flower	White	SU	Purple	SU
Rosaceae	Rubus	Rubus chroosepalus	Evergreen shrub	Flower	Yellow	SU	Purple	SU
Rosaceae	Rubus	Rubus lambertianus var. glaber	Deciduous shrub	Flower	White	SU	Yellow	AU
Rosaceae	Neillia	Neillia ribesioides	Deciduous shrub	Flower	Pink	SP
Rosaceae	Neillia	Neillia sinensis	Deciduous shrub	Flower	Pink	SU
Rosaceae	Spiraea	Spiraea alpina	Deciduous shrub	Flower	White	SU
Rosaceae	Spiraea	Spiraea miyabei var. glabrata	Deciduous shrub	Flower	White	SU
Rosaceae	Spiraea	Spiraea schneideriana	Deciduous shrub	Flower	White	SU
Rosaceae	Spiraea	Spiraea lasiocarpa	Deciduous shrub	Flower	White	SP
Rosaceae	Spiraea	Spiraea schneideriana var. amphidoxa	Deciduous shrub	Flower	White	SU
Rosaceae	Spiraea	Spiraea henryi	Deciduous shrub	Flower	White	SP
Rosaceae	Spiraea	Spiraea blumei var. pubicarpa	Deciduous shrub	Flower	White	SP
Rosaceae	Spiraea	Spiraea miyabei var. pilosula	Deciduous shrub	Flower	White	SU
Rosaceae	Spiraea	Spiraea longigemmis	Deciduous shrub	Flower	White	SP
Rosaceae	Spiraea	Spiraea veitchii	Deciduous shrub	Flower	White	SU
Rosaceae	Spiraea	Spiraea ovalis	Deciduous shrub	Flower	White	SP
Rosaceae	Spiraea	Spiraea uratensis	Deciduous shrub	Flower	White	SU
Rosaceae	Spiraea	Spiraea myrtilloides	Deciduous shrub	Flower	White	SU
Rosaceae	Spiraea	Spiraea rosthornii	Deciduous shrub	Flower	White	SU
Rosaceae	Spiraea	Spiraea hirsuta var. rotundifolia	Deciduous shrub	Flower	White	SP
Rosaceae	Spiraea	Spiraea japonica var. fortunei	Deciduous shrub	Flower	Pink	SU
Rosaceae	Spiraea	Spiraea thunbergii	Deciduous shrub	Flower	White	SP
Rosaceae	Spiraea	Spiraea wilsonii	Deciduous shrub	Flower	White	SU
Rosaceae	Spiraea	Spiraea blumei var. microphylla	Deciduous shrub	Flower	White	SP
Rosaceae	Spiraea	Spiraea chinensis	Deciduous shrub	Flower	White	SP
Rosaceae	Spiraea	Spiraea hypericifolia	Deciduous shrub	Flower	White	SU
Rosaceae	Spiraea	Spiraea hirsuta	Deciduous shrub	Flower	White	SP
Rosaceae	Spiraea	Spiraea fritschiana	Deciduous shrub	Flower	White	SU
Rosaceae	Spiraea	Spiraea japonica var. acuminata	Deciduous shrub	Flower	Pink	SU
Rosaceae	Spiraea	Spiraea pubescens var. lasiocarpa	Deciduous shrub	Flower	White	SU
Rosaceae	Spiraea	Spiraea sericea	Deciduous shrub	Flower	White	SU
Rosaceae	Spiraea	Spiraea prunifolia	Deciduous shrub	Flower	White	SP
Rosaceae	Spiraea	Spiraea trilobata	Deciduous shrub	Flower	White	SU
Rosaceae	Spiraea	Spiraea flexuosa	Deciduous shrub	Flower	White	SU
Rosaceae	Spiraea	Spiraea pubescens	Deciduous shrub	Flower	White	SU
Rosaceae	Spiraea	Spiraea mollifolia	Deciduous shrub	Flower	White	SU
Rosaceae	Spiraea	Spiraea fritschiana var. angulata	Deciduous shrub	Flower	White	SU
Rosaceae	Spiraea	Spiraea pjassetzkii	Deciduous shrub	Flower	White	SP
Rosaceae	Armeniaca	Armeniaca sibirica	Deciduous tree	Flower	White	SP	Yellow	SU
Rosaceae	Armeniaca	Armeniaca vulgaris var. meixianensis	Deciduous tree	Flower	White	SP	Yellow	SU
Rosaceae	Osteomeles	Osteomeles schwerinae var. microphylla	Deciduous shrub	Flower	White	SP
Rosaceae	Potentilla	Potentilla freyniana	Perennial herbs	Flower、Fruit	Yellow	SP	Multicolour(Fruit shape)	SU
Rosaceae	Potentilla	Potentilla fragarioides	Perennial herbs	Flower、Fruit	Yellow	SP	Multicolour(Fruit shape)	SU
Rosaceae	Potentilla	Potentilla discolor	Perennial herbs	Flower	Yellow	SP、SU	Multicolour(Fruit shape)	AU
Rosaceae	Potentilla	Potentilla chinensis	Perennial herbs	Flower	Yellow	SP、SU	Multicolour(Fruit shape)	AU
Rosaceae	Sibbaldia	Sibbaldia procumbens var. aphanopetala	Perennial herbs	Flower	Yellow	SU	Multicolour(Fruit shape)	SU
Rosaceae	Amygdalus	Amygdalus davidiana	Deciduous tree	Flower	Pink	SP	Yellow	SU
Rosaceae	Amygdalus	Amygdalus kansuensis	Deciduous tree	Flower	White	SP	Yellow	SU
Rosaceae	Amelanchier	Amelanchier sinica	Deciduous tree	Flower	White	SP	Black	AU
Rosaceae	Photinia	Photinia beauverdiana	Deciduous shrub	Flower	White	SP	Red	SU
Rosaceae	Photinia	Photinia serratifolia	Evergreen shrub	Flower	White	SP	Red	AU
Rosaceae	Photinia	Photinia bodinieri	Deciduous tree	Flower	White	SP
Rosaceae	Photinia	Photinia parvifolia	Deciduous shrub	Flower	White	SP	Red	SU
Rosaceae	Photinia	Photinia villosa var. sinica	Deciduous shrub	Flower	White	SP	Red	AU
Rosaceae	Photinia	Photinia beauverdiana var. brevifolia	Deciduous shrub	Flower	White	SP	Red	SU
Rosaceae	Duchesnea	Duchesnea indica	Perennial herbs	Flower、Fruit	Yellow	SU	Red	AU
Rosaceae	Crataegus	Crataegus pinnatifida	Deciduous tree	Flower	White	SU	Red	AU
Rosaceae	Crataegus	Crataegus shensiensis	Deciduous shrub	Flower	White	SU	Red	AU
Rosaceae	Crataegus	Crataegus aurantia	Deciduous tree	Flower	White	SU	Red	AU
Rosaceae	Crataegus	Crataegus wilsonii	Deciduous shrub	Flower	White	SP	Red	AU
Rosaceae	Crataegus	Crataegus hupehensis	Deciduous tree	Flower	White	SU	Red	AU
Rosaceae	Crataegus	Crataegus cuneata	Deciduous shrub	Flower	White	SU	Red	AU
Rosaceae	Sibbaldia	Sibbaldia purpurea var. macropetala	Perennial herbs	Flower	Red	SU
Rosaceae	Rosa	Rosa tsinglingensis	Deciduous shrub	Flower、Fruit	White	SU	Red	AU
Rosaceae	Rosa	Rosa prattii	Deciduous shrub	Flower、Fruit	Pink	SU	Red	AU
Rosaceae	Rosa	Rosa acicularis	Deciduous shrub	Flower、Fruit	Pink	SU	Red	SU
Rosaceae	Rosa	Rosa giraldii var. bidentata	Deciduous shrub	Flower、Fruit	Pink	SU	Red	SU
Rosaceae	Rosa	Rosa sweginzowii	Deciduous shrub	Flower、Fruit	Pink	SU	Red	AU
Rosaceae	Rosa	Rosa caudata	Deciduous shrub	Flower、Fruit	Red	SU	Red	SU
Rosaceae	Rosa	Rosa davidii var. elongata	Deciduous shrub	Flower、Fruit	Pink	SU	Red	AU
Rosaceae	Rosa	Rosa glomerata	Deciduous shrub	Flower、Fruit	White	SU	Red	AU
Rosaceae	Rosa	Rosa setipoda	Deciduous shrub	Flower、Fruit	Pink	SU	Red	AU
Rosaceae	Rosa	Rosa omeiensis f. pteracantha	Deciduous shrub	Flower、Fruit	White	SU	Red	SU
Rosaceae	Rosa	Rosa filipes	Deciduous shrub	Flower、Fruit	White	SU	Red	SU
Rosaceae	Rosa	Rosa caudata var. maxima	Deciduous shrub	Flower、Fruit	Red	SU	Red	SU
Rosaceae	Rosa	Rosa rubus var. parviflorus	Deciduous shrub	Flower、Fruit	White	SP	Red	SU
Rosaceae	Rosa	Rosa willmottiana	Deciduous shrub	Flower、Fruit	Pink	SU	Red	SU
Rosaceae	Rosa	Rosa bella	Deciduous shrub	Flower、Fruit	Pink	SU	Red	AU
Rosaceae	Rosa	Rosa cymosa	Deciduous shrub	Flower、Fruit	White	SU	Red	SU
Rosaceae	Rosa	Rosa davidii	Deciduous shrub	Flower、Fruit	Pink	SU	Red	AU
Rosaceae	Rosa	Rosa helenae	Deciduous shrub	Flower、Fruit	White	SU	Red	AU
Rosaceae	Rosa	Rosa moyesii	Deciduous shrub	Flower、Fruit	Red	SU	Red	AU
Rosaceae	Rosa	Rosa sweginzowii var. glandulosa	Deciduous shrub	Flower、Fruit	Pink	SU	Red	AU
Rosaceae	Rosa	Rosa banksiopsis	Deciduous shrub	Flower、Fruit	Pink	SU	Red	SU
Rosaceae	Rosa	Rosa corymbulosa	Deciduous shrub	Flower、Fruit	Red	SU	Red	AU
Rosaceae	Rosa	Rosa sertata	Deciduous shrub	Flower、Fruit	Pink	SU	Red	AU
Rosaceae	Rosa	Rosa giraldii var. venulosa	Deciduous shrub	Flower、Fruit	Pink	SU	Red	SU
Rosaceae	Rosa	Rosa brunonii	Deciduous shrub	Flower、Fruit	White	SU	Purple	SU
Rosaceae	Rosa	Rosa omeiensis	Deciduous shrub	Flower、Fruit	White	SU	Red	SU
Rosaceae	Rosa	Rosa multiflora	Deciduous shrub	Flower、Fruit	White	SU	Red	AU
Rosaceae	Rosa	Rosa hugonis	Deciduous shrub	Flower、Fruit	Yellow	SU	Red	SU
Rosaceae	Rosa	Rosa laevigata	Evergreen shrub	Flower、Fruit	White	SP	Purple	SU
Rosaceae	Rosa	Rosa cymosa var. puberula	Deciduous shrub	Flower、Fruit	White	SU	Red	SU
Rosaceae	Rosa	Rosa xanthina f. normalis	Deciduous shrub	Flower、Fruit	Yellow	SP	Purple	SU
Rosaceae	Rosa	Rosa giraldii	Deciduous shrub	Flower、Fruit	Pink	SU	Red	SU
Rosaceae	Rosa	Rosa rubus	Deciduous shrub	Flower、Fruit	White	SP	Red	SU
Rosaceae	Rosa	Rosa henryi	Deciduous shrub	Flower、Fruit	White	SU	Red	AU
Rosaceae	Rosa	Rosa multiflora var. cathayensis	Deciduous shrub	Flower、Fruit	Pink	SU	Red	AU
Rosaceae	Rosa	Rosa banksiae var. normalis	Deciduous shrub	Flower	White	SU
Rosaceae	Rosa	Rosa roxburghii	Deciduous shrub	Flower、Fruit	Pink	SU	Red	AU
Rosaceae	Rosa	Rosa roxburghii f. normalis	Deciduous shrub	Flower、Fruit	Pink	SU	Red	AU
Rosaceae	Rosa	Rosa bella var. nuda	Deciduous shrub	Flower、Fruit	Pink	SU	Red	AU
Rosaceae	Malus	Malus toringo	Deciduous shrub	Flower	Pink	SP	Red	AU
Rosaceae	Malus	Malus kansuensis var. calva	Deciduous tree	Flower	White	SU	Yellow	SU
Rosaceae	Malus	Malus kansuensis	Deciduous tree	Flower	White	SU	Yellow	SU
Rosaceae	Malus	Malus halliana	Deciduous tree	Flower	Pink	SP	Purple	AU
Rosaceae	Malus	Malus honanensis	Deciduous shrub	Flower	Pink	SP	Yellow	AU
Rosaceae	Malus	Malus yunnanensis var. veitchii	Deciduous tree	Flower	White	SP	Red	AU
Rosaceae	Malus	Malus baccata var. gracilis	Deciduous tree	Flower	White	SP	Red	AU
Rosaceae	Malus	Malus mandshurica	Deciduous tree	Flower	White	SU	Red	AU
Rosaceae	Malus	Malus hupehensis	Deciduous tree	Flower	White	SP	Yellow	AU
Rosaceae	Chaenomeles	Chaenomeles cathayensis	Deciduous tree	Flower	Pink	SP	Yellow	AU
Rosaceae	Geum	Geum aleppicum	Perennial herbs	Flower	Yellow	SU、AU	Multicolour(Fruit shape)	SU、AU
Rosaceae	Geum	Geum japonicum	Perennial herbs	Flower	Yellow	SP、SU	Multicolour(Fruit shape)	SU、AU
Rosaceae	Prunus	Prunus salicina	Deciduous tree	Flower	White	SP	Purple	SU
Rosaceae	Pyrus	Pyrus serrulata	Deciduous tree	Flower	White	SP	Brown	SU
Rosaceae	Pyrus	Pyrus xerophila	Deciduous tree	Flower	White	SP	Yellow	AU
Rosaceae	Pyrus	Pyrus ussuriensis	Deciduous tree	Flower	White	SP	Yellow	AU
Rosaceae	Pyrus	Pyrus betulifolia	Deciduous tree	Flower	White	SP	Brown	AU
Rosaceae	Pyrus	Pyrus phaeocarpa	Deciduous tree	Flower	White	SP	Brown	AU
Rosaceae	Rhodotypos	Rhodotypos scandens	Deciduous shrub	Flower	White	SP	Black	SU
Rosaceae	Pyracantha	Pyracantha angustifolia	Evergreen shrub	Fruit	White	SP	Red	AU
Rosaceae	Pyracantha	Pyracantha crenulata	Evergreen shrub	Fruit	White	SP	Red	AU
Rosaceae	Pyracantha	Pyracantha atalantioides	Evergreen shrub	Fruit	White	SP	Red	AU
Rosaceae	Pyracantha	Pyracantha crenulata var. kansuensis	Evergreen shrub	Fruit	White	SP	Red	AU
Rosaceae	Pyracantha	Pyracantha fortuneana	Evergreen shrub	Fruit	White	SP	Red	AU
Rosaceae	Sorbus	Sorbus tapashana	Deciduous tree	Flower	White	SU	Red	AU
Rosaceae	Sorbus	Sorbus hemsleyi	Deciduous tree	Flower	White	SP	Red	AU
Rosaceae	Sorbus	Sorbus caloneura	Deciduous tree	Flower	White	SP	Brown	AU
Rosaceae	Sorbus	Sorbus alnifolia	Deciduous tree	Flower	White	SP	Red	AU
Rosaceae	Sorbus	Sorbus tsinlingensis	Deciduous tree	Flower	White	SP	Red	AU
Rosaceae	Sorbus	Sorbus folgneri var. parvifolius	Deciduous tree	Flower	White	SP	Red	SU
Rosaceae	Sorbus	Sorbus hupehensis	Deciduous tree	Flower	White	SP	Purple	AU
Rosaceae	Sorbus	Sorbus discolor	Deciduous tree	Flower	White	SP	Multicolour(Fruit shape)	AU
Rosaceae	Sorbus	Sorbus pohuashanensis	Deciduous tree	Flower	White	SP	Red	AU
Rosaceae	Sorbus	Sorbus folgneri	Deciduous tree	Flower	White	SP	Red	SU
Rosaceae	Sorbus	Sorbus yuana	Deciduous tree	Flower	White	SU	Red	AU
Rosaceae	Stranvaesia	Stranvaesia davidiana	Evergreen shrub	Fruit	White	SU	Red	AU
Rosaceae	Kerria	Kerria japonica	Deciduous shrub	Flower	Yellow	SP
Rosaceae	Sanguisorba	Sanguisorba officinalis	Perennial herbs	Flower、Fruit	Purple	SU	Multicolour(Fruit shape)	AU
Rosaceae	Cerasus	Maddenia wilsonii	Deciduous tree	Flower、Fruit	Yellow	SP	Black	SU
Rosaceae	Cerasus	Maddenia incisoserrata	Deciduous shrub	Flower、Fruit	Yellow	SP	Purple	SU
Rosaceae	Cerasus	Laurocerasus zippeliana	Evergreen tree	Flower、Fruit	White	SU	Black	WI
Rosaceae	Prunus	Padus avium var. asiatica	Deciduous tree	Flower、Fruit	White	SP	Black	SU
Rosaceae	Prunus	Padus brachypoda	Deciduous tree	Flower、Fruit	White	SP	Black	SU
Rosaceae	Prunus	Padus napaulensis	Deciduous tree	Flower、Fruit	White	SP	Black	SU
Rosaceae	Prunus	Padus velutina	Deciduous tree	Flower、Fruit	White	SP	Red	SU
Rosaceae	Prunus	Padus obtusata	Deciduous tree	Flower、Fruit	White	SP	Black	SU
Rosaceae	Prunus	Padus stellipila	Deciduous tree	Flower、Fruit	White	SP	Black	SU
Rosaceae	Prunus	Padus wilsonii	Deciduous tree	Flower、Fruit	White	SP	Black	SU
Rosaceae	Prunus	Padus buergeriana	Deciduous tree	Flower、Fruit	White	SP	Black	SU
Rosaceae	Fragaria	Fragaria orientalis	Perennial herbs	Flower	White	SU	Red	SU、AU
Rosaceae	Prinsepia	Prinsepia uniflora var. serrata	Deciduous shrub	Flower	White	SP	Red	AU
Rosaceae	Exochorda	Exochorda giraldii	Deciduous shrub	Flower	White	SP
Rosaceae	Acomastylis	Acomastylis elata	Perennial herbs	Flower、Fruit	Yellow	SU	Multicolour(Fruit shape)	SU
Rosaceae	Agrimonia	Agrimonia pilosa	Perennial herbs	Flower	Yellow	SU、AU	Multicolour(Fruit shape)	SU、AU
Rosaceae	Agrimonia	Agrimonia pilosa var. nepalensis	Perennial herbs	Flower	Yellow
Rosaceae	Alchemilla	Alchemilla japonica	Perennial herbs	Flower、Fruit	Green	SU
Rosaceae	Fragaria	Fragaria gracilis	Perennial herbs	Flower、Fruit	White	SP、SU	Red	SU
Rosaceae	Fragaria	Fragaria nilgerrensis	Perennial herbs	Flower、Fruit	White	SP、SU	Multicolour(Fruit shape)	SP、SU
Rosaceae	Fragaria	Fragaria pentaphylla	Perennial herbs	Flower、Fruit	White	SP	Red	SP、SU
Rosaceae	Potentilla	Potentilla ancistrifolia	Perennial herbs	Flower	Yellow	SP、SU	Multicolour(Fruit shape)	SU、AU
Rosaceae	Potentilla	Potentilla anserina	Perennial herbs	Flower	Yellow	SP、SU	Multicolour(Fruit shape)	SU、AU
Rosaceae	Potentilla	Potentilla centigrana	Annual and biennial herbs	Flower	Yellow	SP、SU	Multicolour(Fruit shape)	SP、SU
Rosaceae	Potentilla	Potentilla cryptotaeniae	Annual and biennial herbs	Flower	Yellow	SU、AU	Multicolour(Fruit shape)	SU、AU
Rosaceae	Potentilla	Potentilla kleiniana	Annual and biennial herbs	Flower、Fruit	Yellow	SP、SU	Multicolour(Fruit shape)	SU、AU
Rosaceae	Potentilla	Potentilla reptans var. sericophylla	Perennial herbs	Flower	Yellow	SP、SU	Multicolour(Fruit shape)	SU、AU
Rosaceae	Potentilla	Potentilla sischanensis	Perennial herbs	Flower	Yellow	SP、SU	Multicolour(Fruit shape)	SP、SU
Rosaceae	Potentilla	Potentilla supina	Annual and biennial herbs	Flower	Yellow	SP、SU	Multicolour(Fruit shape)	SU、AU
Rubiaceae	Leptodermis	Leptodermis pilosa	Evergreen shrub	Flower	Pink	SU
Rubiaceae	Leptodermis	Leptodermis pilosa var. spicatiformis	Evergreen shrub	Flower	Pink	SU
Rubiaceae	Leptodermis	Leptodermis oblonga	Deciduous shrub	Flower	Red	SU
Rubiaceae	Emmenopterys	Emmenopterys henryi	Deciduous tree	Flower	White	SU
Rubiaceae	Adina	Adina rubella	Deciduous shrub	Flower	Red	SU
Rubiaceae	Ophiorrhiza	Ophiorrhiza japonica	Annual herbs	Flower	White	SU
Rubiaceae	Galium	Galium verum	Perennial herbs	Flower	Yellow	SP	Multicolour(Fruit shape)	SU、AU
Rubiaceae	Paederia	Paederia foetida	Deciduous liana	Flower	Purple	SU	Black	AU
Rubiaceae	Uncaria	Uncaria sinensis	Evergreen liana	Flower	Green	SU
Rubiaceae	Serissa	Serissa serissoides	Deciduous shrub	Flower	White	SP
Rubiaceae	Galium	Galium boreale	Perennial herbs	Flower	Multicolour	SP、SU	Multicolour(Fruit shape)	SU、AU
Rubiaceae	Galium	Galium bungei	Perennial herbs	Flower	Green	SP、SU、AU	Multicolour(Fruit shape)	SP、SU、AU、WI
Rubiaceae	Galium	Galium bungei var. angustifolium	Perennial herbs	Flower	Green	SU	Multicolour(Fruit shape)	AU
Rubiaceae	Galium	Galium exile	Annual herbs	Flower	White	SU	Brown	SU、AU
Rubiaceae	Galium	Galium kinuta	Perennial herbs	Flower	Multicolour	SU	Multicolour(Fruit shape)	SU、AU
Rubiaceae	Galium	Galium odoratum	Perennial herbs	Flower、Fruit	Multicolour	SU、AU	Multicolour(Fruit shape)	SU、AU
Rubiaceae	Galium	Galium paradoxum	Perennial herbs	Flower	White	SU、AU	Multicolour(Fruit shape)	SU、AU
Rubiaceae	Rubia	Rubia ovatifolia	Perennial herbs	Flower	Yellow	SU	Black	AU
Rutaceae	Skimmia	Skimmia melanocarpa	Evergreen shrub	Flower	Yellow	SP	Black	AU
Rutaceae	Tetradium	Tetradium trichotomum	Deciduous tree	Flower	White	SU	Red	AU
Rutaceae	Tetradium	Tetradium ruticarpum	Deciduous tree	Flower	White	SU	Red	AU
Rutaceae	Tetradium	Tetradium daniellii	Deciduous tree	Flower	White	SU	Black	AU
Rutaceae	Phellodendron	Phellodendron chinense var. glabriusculum	Deciduous tree	Flower	Green	SU	Black	AU
Rutaceae	Citrus	Citrus cavaleriei	Evergreen tree	Flower、Fruit	Purple	SU	Yellow	AU
Rutaceae	Citrus	Citrus trifoliata	Evergreen tree	Flower	White	SU	Yellow	AU
Rutaceae	Toddalia	Toddalia asiatica	Evergreen liana	Flower	Yellow	SU
Rutaceae	Dichroa	Orixa japonica	Deciduous shrub	Flower	Green	SP
Rutaceae	Dictamnus	Dictamnus dasycarpus	Perennial herbs	Flower	Purple	SP	Multicolour(Fruit shape)	SU
Sabiaceae	Meliosma	Meliosma cuneifolia var. glabriuscula	Deciduous shrub	Flower	Yellow	SU
Sabiaceae	Meliosma	Meliosma veitchiorum	Deciduous tree	Flower	White	SP
Sabiaceae	Meliosma	Meliosma myriantha var. pilosa	Deciduous tree	Flower	Yellow	SU
Sabiaceae	Meliosma	Meliosma cuneifolia	Deciduous shrub	Flower	Yellow	SU
Sabiaceae	Meliosma	Meliosma oldhamii	Deciduous tree	Flower	White	SU
Sabiaceae	Meliosma	Meliosma flexuosa	Deciduous tree	Flower	White	SU
Sabiaceae	Meliosma	Meliosma alba	Deciduous tree	Flower	Yellow	SU
Salicaceae	Xylosma	Xylosma congesta	Evergreen tree	Flower	Yellow	SP	Black	WI
Salicaceae	Populus	Populus davidiana	Deciduous tree	Flower	Red	SP	Multicolour(Fruit shape)	SU
Salicaceae	Idesia	Idesia polycarpa var. vestita	Deciduous tree	Flower	Green	SP	Red	AU
Sapindaceae	Sapindus	Sapindus delavayi	Deciduous tree	Flower	Yellow	SU	Yellow	AU
Sapindaceae	Sapindus	Sapindus saponaria	Deciduous tree	Flower	Yellow	SP	Yellow	AU
Sapindaceae	Xanthoceras	Xanthoceras sorbifolium	Deciduous shrub	Flower	White	SP	Multicolour(Fruit shape)	AU
Sapindaceae	Koelreuteria	Koelreuteria paniculata	Deciduous tree	Flower	Yellow	SU	Multicolour(Fruit shape)	AU
Saururaceae	Saururus	Saururus chinensis	Perennial herbs	Flower	White	SP
Saururaceae	Houttuynia	Houttuynia cordata	Perennial herbs	Flower、Fruit	White	SP	Multicolour(Fruit shape)	SU
Saxifragaceae	Bergenia	Bergenia scopulosa	Perennial herbs	Flower	Purple	SP、SU	Multicolour(Fruit shape)	SU、AU
Saxifragaceae	Itea	Itea ilicifolia	Evergreen shrub	Flower	Green	SP
Saxifragaceae	Astilbe	Astilbe chinensis	Perennial herbs	Flower	Purple	SU	Multicolour(Fruit shape)	SU、AU
Saxifragaceae	Astilbe	Astilbe rivularis var. myriantha	Perennial herbs	Flower	White	SU	Multicolour(Fruit shape)	SU、AU
Saxifragaceae	Chrysosplenium	Chrysosplenium macrophyllum	Perennial herbs	Flower	White	SP
Saxifragaceae	Tiarella	Tiarella polyphylla	Perennial herbs	Flower	White	SP、SU
Saxifragaceae	Saxifraga	Saxifraga stolonifera	Perennial herbs	Flower	White	SP、SU
Saxifragaceae	Saxifraga	Saxifraga giraldiana	Perennial herbs	Flower	Yellow	SU
Saxifragaceae	Saxifraga	Saxifraga sinomontana	Perennial herbs	Flower	Yellow	SU
Saxifragaceae	Rodgersia	Rodgersia aesculifolia	Perennial herbs	Flower、Fruit	White	SP、SU	Multicolour(Fruit shape)	SU、AU
Saxifragaceae	Penthorum	Penthorum chinense	Perennial herbs	Flower、Fruit	Yellow	SU、AU	Purple	AU
Saxifragaceae	Chrysosplenium	Chrysosplenium biondianum	Perennial herbs	Flower、Fruit	Green	SU	Multicolour(Fruit shape)	SU
Saxifragaceae	Chrysosplenium	Chrysosplenium axillare	Perennial herbs	Flower	Green	SU、AU	Multicolour(Fruit shape)	SU、AU
Saxifragaceae	Chrysosplenium	Chrysosplenium giraldianum	Perennial herbs	Flower	Green	SU、AU	Multicolour(Fruit shape)	SU、AU
Saxifragaceae	Chrysosplenium	Chrysosplenium griffithii	Perennial herbs	Flower	Yellow	SU、AU	Multicolour(Fruit shape)	SU、AU
Saxifragaceae	Chrysosplenium	Chrysosplenium pilosum var. valdepilosum	Perennial herbs	Flower	Yellow	SP、SU	Multicolour(Fruit shape)	SP、SU
Saxifragaceae	Chrysosplenium	Chrysosplenium sinicum	Perennial herbs	Flower	Green	SP、SU	Multicolour(Fruit shape)	SP、SU
Saxifragaceae	Parnassia	Parnassia oreophila	Perennial herbs	Flower	White	SU	Multicolour(Fruit shape)	AU
Saxifragaceae	Parnassia	Parnassia viridiflora	Perennial herbs	Flower	Green	SU	Multicolour(Fruit shape)	AU
Saxifragaceae	Saxifraga	Saxifraga aurantiaca	Perennial herbs	Flower	Yellow	SU
Saxifragaceae	Saxifraga	Saxifraga gemmigera	Perennial herbs	Flower	Yellow	SU、AU	Multicolour(Fruit shape)	SU、AU
Saxifragaceae	Saxifraga	Saxifraga melanocentra	Perennial herbs	Flower	Multicolour	SU、AU	Multicolour(Fruit shape)	SU、AU
Saxifragaceae	Saxifraga	Saxifraga pseudohirculus	Perennial herbs	Flower	Yellow	SU、AU	Multicolour(Fruit shape)	SU、AU
Saxifragaceae	Saxifraga	Saxifraga sibirica	Perennial herbs	Flower	White	SP、SU	Multicolour(Fruit shape)	SU、AU
Schisandraceae	Schisandra	Schisandra glaucescens	Deciduous liana	Flower	Yellow	SU	Red	SU
Schisandraceae	Schisandra	Schisandra grandiflora	Deciduous liana	Flower	White	SP	Red	SU
Schisandraceae	Schisandra	Schisandra lancifolia	Deciduous liana	Flower	Yellow	SU	Red	SU
Schisandraceae	Schisandra	Schisandra propinqua subsp. sinensis	Deciduous liana	Flower	Yellow	SU
Schisandraceae	Schisandra	Schisandra sphenanthera	Deciduous liana	Flower	Yellow	SP
Schisandraceae	Schisandra	Schisandra propinqua subsp. intermedia	Deciduous liana	Flower	Green	SU
Schisandraceae	Schisandra	Kadsura longipedunculata	Evergreen liana	Flower	Yellow	SU	Red	AU
Scrophulariaceae	Buddleja	Buddleja jinsixiaensis	Deciduous shrub	Flower	Purple	SU
Scrophulariaceae	Buddleja	Buddleja alternifolia	Deciduous shrub	Flower	Purple	SU
Scrophulariaceae	Buddleja	Buddleja nivea	Deciduous shrub	Flower	Purple	SU
Scrophulariaceae	Buddleja	Buddleja officinalis	Deciduous shrub	Flower	Purple	SP
Scrophulariaceae	Buddleja	Buddleja albiflora	Deciduous shrub	Flower	Purple	SP
Scrophulariaceae	Buddleja	Buddleja davidii	Deciduous shrub	Flower	Purple	SU
Scrophulariaceae	Digitalis	Digitalis purpurea	Annual herbs	Flower	Red	SU
Scrophulariaceae	Pedicularis	Pedicularis torta	Perennial herbs	Flower	White	SU
Scrophulariaceae	Pedicularis	Pedicularis plicata	Perennial herbs	Flower	Yellow	SU
Scrophulariaceae	Pedicularis	Pedicularis giraldiana	Perennial herbs	Flower	Multicolour	SU
Scrophulariaceae	Pedicularis	Pedicularis striata	Perennial herbs	Flower	Yellow	SU
Scrophulariaceae	Linaria	Linaria vulgaris subsp. sinensis	Perennial herbs	Flower	Multicolour	SU
Scrophulariaceae	Linaria	Linaria vulgaris	Perennial herbs	Flower	Yellow
Scrophulariaceae	Rehmannia	Rehmannia glutinosa	Perennial herbs	Flower	Red	SP	Multicolour(Fruit shape)	AU
Scrophulariaceae	Mimulus	Mimulus tenellus var. nepalensis	Perennial herbs	Flower	Yellow	SU、AU	Multicolour(Fruit shape)	SU、AU
Scrophulariaceae	Mimulus	Mimulus tenellus var. tenellus	Perennial herbs	Flower	Yellow	SU、AU	Multicolour(Fruit shape)	SU、AU
Scrophulariaceae	Pedicularis	Pedicularis dissecta	Perennial herbs	Flower、Fruit		SU	Multicolour(Fruit shape)	SU
Scrophulariaceae	Pedicularis	Pedicularis lineata	Perennial herbs	Flower	Purple
Scrophulariaceae	Scrophularia	Scrophularia modesta	Perennial herbs	Flower	Green	SU、AU	Multicolour(Fruit shape)	SU、AU
Selaginellaceae	Selaginella	Selaginella sinensis	Perennial herbs	观叶
Solanaceae	Nicotiana	Nicotiana tabacum	Annual herbs	Flower、Fruit	Red	SU	Multicolour(Fruit shape)	AU
Solanaceae	Hyoscyamus	Hyoscyamus niger	Annual and biennial herbs	Flower、Fruit	Yellow	SU	Multicolour(Fruit shape)	SU
Solanaceae	Alkekengi	Physalis alkekengi var. franchetii	Perennial herbs	Fruit			Yellow	AU
Solanaceae	Alkekengi	Physalis alkekengi	Perennial herbs	Fruit			Red	AU
Solanaceae	Solanum	Solanum septemlobum	Perennial herbs	Flower、Fruit	Purple	SU	Red	AU
Solanaceae	Solanum	Solanum nigrum	Annual herbs	Fruit			Black	AU
Solanaceae	Physochlaina	Physochlaina infundibularis	Perennial herbs	Flower	Yellow	SP
Solanaceae	Datura	Datura stramonium	Annual herbs	Flower、Fruit	White	SU	Multicolour(Fruit shape)	AU
Solanaceae	Physalis	Physalis angulata	Annual herbs	Fruit	Multicolour	SP、SU、AU	Multicolour(Fruit shape)	SU、AU、WI
Stachyuraceae	Stachyurus	Stachyurus chinensis	Deciduous shrub	Flower	Yellow	SP
Staphyleaceae	Euscaphis	Euscaphis japonica	Deciduous tree	Flower	Yellow	SU	Black	AU
Staphyleaceae	Staphylea	Staphylea bumalda	Deciduous shrub	Flower	White	SP	Multicolour(Fruit shape)	AU
Staphyleaceae	Staphylea	Staphylea holocarpa var. rosea	Deciduous shrub	Flower	Pink	SP	Multicolour(Fruit shape)	AU
Staphyleaceae	Staphylea	Staphylea holocarpa	Deciduous shrub	Flower	White	SP	Multicolour(Fruit shape)	AU
Styracaceae	Pterostyrax	Pterostyrax psilophyllus	Deciduous tree	Flower	White	SP
Styracaceae	Styrax	Styrax hemsleyanus	Deciduous tree	Flower	White	SP
Styracaceae	Styrax	Styrax japonicus var. nervillosus	Deciduous tree	Flower	White	SP
Styracaceae	Styrax	Styrax roseus	Deciduous tree	Flower	White	SU
Styracaceae	Styrax	Styrax japonicus	Deciduous tree	Flower	White	SP
Symplocaceae	Symplocos	Symplocos lucida	Deciduous tree	Flower	White	SP	Black	SP
Symplocaceae	Symplocos	Symplocos sumuntia	Deciduous tree	Flower	White	SP	Purple	SU
Symplocaceae	Symplocos	Symplocos anomala	Deciduous tree	Flower	White	SP	Black	SP
Symplocaceae	Symplocos	Symplocos paniculata	Deciduous tree	Flower	White	SP	Purple	SU
Tamaricaceae	Myricaria	Myricaria paniculata	Deciduous shrub	Flower	Purple	SP
Tamaricaceae	Myricaria	Myricaria bracteata	Deciduous shrub	Flower	Purple	SU
Tapisciaceae	Tapiscia	Tapiscia sinensis	Deciduous tree	Flower	Yellow	SP	Red	SU
Tetracentraceae	Tetracentron	Tetracentron sinense	Deciduous tree	Flower	Yellow	SU
Theaceae	Stewartia	Stewartia sinensis var. shensiensis	Deciduous shrub	Flower	White	SU
Theaceae	Camellia	Camellia grijsii var. shensiensis	Evergreen shrub	Flower	White	SP
Theaceae	Camellia	Camellia cuspidata	Evergreen shrub	Flower	White	SP
Theaceae	Camellia	Camellia oleifera	Evergreen shrub	Flower	White	SP
Theaceae	Camellia	Camellia sinensis	Evergreen shrub	Flower	White	AU
Thymelaeaceae	Daphne	Daphne tangutica var. wilsonii	Evergreen shrub	Flower、Fruit	Purple	SP	Red	SU
Thymelaeaceae	Daphne	Daphne giraldii	Deciduous shrub	Flower、Fruit	Yellow	SP	Red	SU
Thymelaeaceae	Daphne	Daphne myrtilloides	Deciduous shrub	Flower、Fruit	Yellow	SP
Thymelaeaceae	Daphne	Daphne retusa	Evergreen shrub	Flower、Fruit	Pink	SP	Red	SU
Thymelaeaceae	Daphne	Daphne tangutica	Evergreen shrub	Flower、Fruit	Purple	SP	Red	SU
Thymelaeaceae	Daphne	Daphne genkwa	Deciduous shrub	Flower、Fruit	Purple	SP	Multicolour(Fruit shape)	SU
Thymelaeaceae	Wikstroemia	Wikstroemia ligustrina	Deciduous shrub	Flower	Yellow	AU
Thymelaeaceae	Wikstroemia	Wikstroemia capitata	Deciduous shrub	Flower	Yellow	SU
Thymelaeaceae	Wikstroemia	Wikstroemia stenophylla	Evergreen shrub	Flower	Yellow	SU
Thymelaeaceae	Wikstroemia	Wikstroemia chamaedaphne	Deciduous shrub	Flower	Yellow	SU
Thymelaeaceae	Wikstroemia	Wikstroemia pampaninii	Deciduous shrub	Flower	Yellow	SU
Thymelaeaceae	Wikstroemia	Wikstroemia micrantha	Deciduous shrub	Flower	Yellow	AU
Thymelaeaceae	Wikstroemia	Wikstroemia angustifolia	Deciduous shrub	Flower	Yellow	SU
Thymelaeaceae	Stellera	Stellera chamaejasme	Perennial herbs	Flower	Yellow	SP	Multicolour(Fruit shape)	SU
Thymelaeaceae	Edgeworthia	Edgeworthia chrysantha	Deciduous shrub	Flower	Yellow	SP
Typhaceae	Typha	Typha orientalis	Perennial herbs	Flower、Fruit	Red	SU	Multicolour(Fruit shape)	AU
Typhaceae	Typha	Typha latifolia	Perennial herbs	Flower、Fruit	Red	SU	Multicolour(Fruit shape)	AU
Typhaceae	Typha	Typha angustifolia	Perennial herbs	Flower、Fruit	Red	SU	Multicolour(Fruit shape)	AU
Umbelliferae	Libanotis	Libanotis sibirica	Perennial herbs	Flower、Fruit	White	SU	Multicolour(Fruit shape)	SU
Umbelliferae	Libanotis	Libanotis spodotrichoma	Perennial herbs	Flower、Fruit	White	SU、AU	Multicolour(Fruit shape)	AU
Umbelliferae	Libanotis	Libanotis lancifolia	Perennial herbs	Flower、Fruit	Multicolour	AU	Multicolour(Fruit shape)	AU
Umbelliferae	Libanotis	Libanotis buchtormensis	Perennial herbs	Flower、Fruit	White	SU	Multicolour(Fruit shape)	SU
Umbelliferae	Cryptotaenia	Cryptotaenia japonica	Perennial herbs	Flower	White	SP	Multicolour(Fruit shape)	SU、AU
Umbelliferae	Cnidium	Cnidium sinchianum	Perennial herbs	Flower、Fruit	White	SU	Multicolour(Fruit shape)	AU
Umbelliferae	Torilis	Torilis scabra	Perennial herbs	Flower、Fruit	Multicolour	SP、SU	Brown	AU
Umbelliferae	Notopterygium	Notopterygium incisum	Perennial herbs	Flower	White	SU	Multicolour(Fruit shape)	SU
Umbelliferae	Notopterygium	Notopterygium franchetii	Perennial herbs	Flower	Yellow	SU	Multicolour(Fruit shape)	SU
Umbelliferae	Peucedanum	Peucedanum ledebourielloides	Perennial herbs	Flower	White	SU
Umbelliferae	Centella	Centella asiatica	Perennial herbs	Flower、Fruit	Multicolour	SP、SU	Multicolour(Fruit shape)	AU
Umbelliferae	Pimpinella	Pimpinella rhomboidea	Perennial herbs	Flower	White	SP、SU	Multicolour(Fruit shape)	SU
Umbelliferae	Pimpinella	Pimpinella diversifolia	Perennial herbs	Flower	White	SP、SU	Multicolour(Fruit shape)	AU
Umbelliferae	Ligusticum	Ligusticum sinense ‘Chuanxiong’	Perennial herbs	Flower	White	SU	Multicolour(Fruit shape)	AU
Umbelliferae	Ligusticum	Ligusticum sinense Oliv.	Perennial herbs	Flower	White	SU	Multicolour(Fruit shape)	AU
Umbelliferae	Saposhnikovia	Saposhnikovia divaricata	Perennial herbs	Flower	White	SU	Multicolour(Fruit shape)	AU
Umbelliferae	Anthriscus	Anthriscus sylvestris	Perennial herbs	Flower	White	SP	Multicolour(Fruit shape)	SU
Umbelliferae	Tongoloa	Tongoloa silaifolia	Perennial herbs	Flower	Purple	AU	Multicolour(Fruit shape)	AU
Umbelliferae	Tongoloa	Tongoloa elata	Annual herbs	Flower、Fruit	White	SU、AU	Multicolour(Fruit shape)	SU、AU
Umbelliferae	Angelica	Angelica tsinlingensis	Perennial herbs	Flower	White	SU、AU	Multicolour(Fruit shape)	AU
Umbelliferae	Angelica	Angelica sinensis	Perennial herbs	Flower	White	SU	Multicolour(Fruit shape)	SU
Umbelliferae	Angelica	Angelica polymorpha	Perennial herbs	Flower	White	SU	Multicolour(Fruit shape)	AU
Umbelliferae	Angelica	Angelica laxifoliata	Perennial herbs	Flower	White	SU、AU	Multicolour(Fruit shape)	AU
Umbelliferae	Angelica	Angelica dahurica	Perennial herbs	Flower	White	SU	Multicolour(Fruit shape)	SU
Umbelliferae	Bupleurum	Bupleurum scorzonerifolium	Perennial herbs	Flower	Yellow	SU	Multicolour(Fruit shape)	AU
Umbelliferae	Bupleurum	Bupleurum longicaule var. giraldii	Perennial herbs	Flower、Fruit	Yellow	SU	Multicolour(Fruit shape)	AU
Umbelliferae	Bupleurum	Bupleurum Chinense	Perennial herbs	Flower	Yellow	AU	Multicolour(Fruit shape)	AU
Umbelliferae	Bupleurum	Bupleurum dielsianum	Perennial herbs	Flower	Yellow	AU
Umbelliferae	Sanicula	Sanicula elongata	Perennial herbs	Flower、Fruit	White	SP	Yellow	SU
Umbelliferae	Aegopodium	Aegopodium alpestre	Perennial herbs	Flower、Fruit	White	SU	Multicolour(Fruit shape)	SU
Umbelliferae	Carum	Carum buriaticum	Perennial herbs	Flower	White	SP、SU	Multicolour(Fruit shape)	SU、AU
Umbelliferae	Carum	Carum carvi	Perennial herbs	Flower	Multicolour	SP、SU	Brown	SP、SU
Umbelliferae	Cnidium	Cnidium monnieri	Annual herbs	Flower	White	SP、SU	Multicolour(Fruit shape)	SU、AU
Umbelliferae	Ferula	Ferula licentiana	Perennial herbs	Flower	Yellow	SU	Multicolour(Fruit shape)	SU
Umbelliferae	Foeniculum	Foeniculum vulgare	Perennial herbs	Flower	Yellow	SU	Multicolour(Fruit shape)	SU、AU
Umbelliferae	Heracleum	Heracleum moellendorffii	Perennial herbs	Flower	White	SU	Multicolour(Fruit shape)	SU、AU
Umbelliferae	Ligusticum	Ligusticum angelicifolium	Perennial herbs	Flower	Purple	SU	Multicolour(Fruit shape)	AU
Umbelliferae	Peucedanum	Peucedanum harry-smithii var. grande	Perennial herbs	Flower	White	SU、AU	Multicolour(Fruit shape)	AU
Umbelliferae	Pimpinella	Pimpinella arguta	Perennial herbs	Flower	White	SU、AU	Multicolour(Fruit shape)	SU、AU
Umbelliferae	Pimpinella	Pimpinella smithii	Perennial herbs	Flower	White	SU、AU	Multicolour(Fruit shape)	SU、AU
Umbelliferae	Pimpinella	Pimpinella valleculosa	Perennial herbs	Flower	White	SU、AU	Multicolour(Fruit shape)	SU、AU
Umbelliferae	Pternopetalum	Pternopetalum caespitosum	Annual herbs	Flower	White
Umbelliferae	Pternopetalum	Pternopetalum filicinum	Perennial herbs	观叶
Umbelliferae	Pternopetalum	Pternopetalum vulgare	Perennial herbs	Flower	Multicolour	SP、SU	Multicolour(Fruit shape)	SP、SU
Urticaceae	Boehmeria	Boehmeria spicata	Perennial herbs	Flower	Yellow	SU
Urticaceae	Gonostegia	Gonostegia hirta	Perennial herbs	Flower、Fruit		SU、AU	Multicolour(Fruit shape)
Urticaceae	Elatostema	Elatostema stewardii	Perennial herbs	Flower	Yellow	SU、AU
Urticaceae	Pilea	Pilea pumila	Perennial herbs	Flower、Fruit		SU	Multicolour(Fruit shape)	AU
Urticaceae	Pilea	Pilea notata	Perennial herbs	Flower、Fruit	Yellow	SU、AU	Multicolour(Fruit shape)	AU
Urticaceae	Pilea	Pilea angulata	Perennial herbs	Flower、Fruit	Yellow	SU	Red	AU
Urticaceae	Nanocnide	Nanocnide japonica	Perennial herbs	Flower、Fruit	Purple	SP	Multicolour(Fruit shape)	SU
Urticaceae	Boehmeria	Boehmeria tricuspis	Perennial herbs	Flower		SU
Urticaceae	Elatostema	Elatostema involucratum	Perennial herbs	Flower、Fruit		SU、AU	Multicolour(Fruit shape)	SU、AU
Urticaceae	Elatostema	Elatostema obtusum	Perennial herbs	Flower、Fruit		SU、AU	Multicolour(Fruit shape)	SU、AU
Urticaceae	Laportea	Laportea bulbifera	Perennial herbs	Flower、Fruit		SU	Multicolour(Fruit shape)	SU、AU、WI
Urticaceae	Laportea	Laportea cuspidata	Perennial herbs	Flower、Fruit		SU	Brown	SU、AU
Urticaceae	Parietaria	Parietaria micrantha	Annual herbs	Flower	Green	SU	Black	SU、AU
Urticaceae	Pilea	Pilea japonica	Perennial herbs	Flower、Fruit		SU、AU	Brown	SU、AU
Urticaceae	Pilea	Pilea sinofasciata	Perennial herbs	Flower、Fruit		SU	Multicolour(Fruit shape)	SU、AU
Verbenaceae	Verbena	Verbena officinalis	Perennial herbs	Flower、Fruit	Purple	SP	Multicolour(Fruit shape)	AU
Violaceae	Viola	Viola prionantha	Perennial herbs	Flower	Purple	SP、SU
Violaceae	Viola	Viola philippica	Perennial herbs	Flower	Purple	SP、SU
Violaceae	Viola	Viola grypoceras	Perennial herbs	Flower	Purple	SP	Multicolour(Fruit shape)	SU
Violaceae	Viola	Viola dissecta	Perennial herbs	Flower、Fruit	Purple	SP	Multicolour(Fruit shape)	SU
Violaceae	Viola	Viola diffusa	Annual herbs	Flower	Purple	SP	Multicolour(Fruit shape)	SU
Violaceae	Viola	Viola biflora	Perennial herbs	Flower	Yellow	SP、SU
Violaceae	Viola	Viola acuminata	Perennial herbs	Flower	Multicolour	SP、SU
Vitaceae	Ampelopsis	Ampelopsis glandulosa var. hancei	Deciduous liana	Flower	Yellow	SP	Purple	SU
Vitaceae	Ampelopsis	Ampelopsis megalophylla	Deciduous liana	Flower	Yellow	SU	Purple	SU
Vitaceae	Ampelopsis	Ampelopsis delavayana	Deciduous liana	Flower	Yellow	SU	Purple	AU
Vitaceae	Ampelopsis	Ampelopsis delavayana var. glabra	Deciduous liana	Flower	Yellow	SU	Purple	AU
Vitaceae	Ampelopsis	Ampelopsis bodinieri var. cinerea	Deciduous liana	Flower	Yellow	SP	Purple	SU
Vitaceae	Ampelopsis	Ampelopsis chaffanjonii	Deciduous liana	Flower	Yellow	SU	Red	SU
Vitaceae	Ampelopsis	Ampelopsis aconitifolia	Deciduous liana	Flower	Yellow	SU	Red	SU
Vitaceae	Ampelopsis	Ampelopsis humulifolia	Deciduous liana	Flower	Yellow	SU	Purple	SU
Vitaceae	Ampelopsis	Ampelopsis bodinieri	Deciduous liana	Flower	Yellow	SP	Purple	SU
Vitaceae	Ampelopsis	Ampelopsis japonica	Deciduous liana	Flower	Yellow	SU	Multicolour(Fruit shape)	SU
Vitaceae	Ampelopsis	Ampelopsis aconitifolia var. palmiloba	Deciduous liana	Flower	Yellow	SU	Red	SU
Vitaceae	Ampelopsis	Ampelopsis delavayana var. setulosa	Deciduous liana	Flower	Yellow	SU	Purple	AU
Vitaceae	Vitis	Vitis pseudoreticulata	Deciduous liana	Flower	Green	SP	Purple	SU
Vitaceae	Vitis	Vitis shenxiensis	Deciduous liana	Flower	Green	SU	Purple	AU
Vitaceae	Vitis	Vitis davidii	Deciduous liana	Flower	Green	SP	Purple	SU
Vitaceae	Vitis	Vitis wilsonae	Deciduous liana	Flower	Green	SU	Purple	SU
Vitaceae	Vitis	Vitis flexuosa	Deciduous liana	Flower	Green	SP	Purple	SU
Vitaceae	Vitis	Vitis romaneti	Deciduous liana	Flower	Green	SP	Purple	SU
Vitaceae	Vitis	Vitis betulifolia	Deciduous liana	Flower	Green	SP	Purple	SU
Vitaceae	Vitis	Vitis heyneana subsp. ficifolia	Deciduous liana	Flower	Green	SU	Purple	SU
Vitaceae	Vitis	Vitis piasezkii	Deciduous liana	Flower	Green	SU	Purple	SU
Vitaceae	Vitis	Vitis lanceolatifoliosa	Deciduous liana	Flower	Green	SP	Purple	AU
Vitaceae	Vitis	Vitis heyneana	Deciduous liana	Flower	Green	SU	Purple	SU
Vitaceae	Vitis	Vitis silvestrii	Deciduous liana	Flower	Green	SP
Vitaceae	Vitis	Vitis bryoniifolia	Deciduous liana	Flower	Green	SP	Red	SU
