# Supplementary material for: Enhancing Conservation Efforts in the Qinling Mountains Through Phenotypic Trait Diversity Optimization
Source: Plants (Basel). 2025 Jul 10;14(14):2130. doi: 10.3390/plants14142130 (PMC12300060; doi:10.3390/plants14142130)
Supplement: Supplementary file 1 [file plants-14-02130-s001.zip › S2 (ES, TS and PS).xlsx]

## Sheet: Protected species(Shaanxi)
Family	Genus	Species	Key protected wild plants in China(2021)
Actinidiaceae	Actinidia	Actinidia arguta	II
Apiaceae	Glehnia	Glehnia littoralis	II
Araliaceae	Panax	Panax ginseng	II
Araliaceae	Panax	Panax bipinnatifidus	II
Aristolochiaceae	Saruma	Saruma henryi	II
Berberidaceae	Dysosma	Dysosma versipellis	II
Berberidaceae	Dysosma	Dysosma pleiantha	II
Berberidaceae	Sinopodophyllum	Sinopodophyllum hexandrum	II
Cabombaceae	Brasenia	Brasenia schreberi	II
Calycanthaceae	Calycanthus	Calycanthus chinensis	II
Cercidiphyllaceae	Cercidiphyllum	Cercidiphyllum japonicum	II
Circaeasteraceae	Kingdonia	Kingdonia uniflora	II
Crassulaceae	Rhodiola	Rhodiola yunnanensis	II
Cupressaceae	Metasequoia	Metasequoia glyptostroboides	Ⅰ
Cupressaceae	Thuja	Thuja sutchuenensis	Ⅰ
Cycadaceae	Cycas	Cycas revoluta	Ⅰ
Cynomoriaceae	Cynomorium	Cynomorium songaricum	II
Elaeagnaceae	Elaeagnus	Elaeagnus mollis	II
Fabaceae	Ammopiptanthus	Ammopiptanthus mongolicus	II
Fabaceae	Glycine	Glycine soja	II
Fabaceae	Glycyrrhiza	Glycyrrhiza uralensis	II
Fabaceae	Ormosia	Ormosia hosiei	II
Fagaceae	Fagus	Fagus hayatae	II
Fagaceae	Quercus	Quercus oxyphylla	II
Gesneriaceae	Petrocosmea	Petrocosmea qinlingensis	II
Ginkgoaceae	Ginkgo	Ginkgo biloba	Ⅰ
Hamamelidaceae	Parrotia	Parrotia subaequalis	Ⅰ
Hydrocharitaceae	Ottelia	Ottelia alismoides	II
Lauraceae	Cinnamomum	Cinnamomum longepaniculatum	II
Lauraceae	Machilus	Machilus nanmu	II
Lauraceae	Phoebe	Phoebe bournei	II
Lauraceae	Phoebe	Phoebe zhennan	II
Lauraceae	Phoebe	Phoebe hui	II
Liliaceae	Cardiocrinum	Cardiocrinum cathayanum	II
Liliaceae	Fritillaria	Fritillaria cirrhosa	II
Liliaceae	Fritillaria	Fritillaria pallidiflora	II
Liliaceae	Fritillaria	Fritillaria taipaiensis	II
Liliaceae	Fritillaria	Fritillaria thunbergii	II
Liliaceae	Lilium	Lilium fargesii	II
Liliaceae	Lilium	Lilium papilliferum	II
Lycopodiaceae	Huperzia	Huperzia appressa	II
Lycopodiaceae	Huperzia	Huperzia chinensis	II
Lycopodiaceae	Huperzia	Huperzia serrata	II
Lythraceae	Lagerstroemia	Lagerstroemia villosa	II
Magnoliaceae	Houpoea	Houpoea officinalis	II
Magnoliaceae	Liriodendron	Liriodendron chinense	II
Magnoliaceae	Michelia	Michelia wilsonii	II
Magnoliaceae	Yulania	Yulania zenii	II
Melanthiaceae	Paris	Paris bashanensis	II
Melanthiaceae	Paris	Paris fargesii	II
Melanthiaceae	Paris	Paris fargesii var. petiolata	II
Melanthiaceae	Paris	Paris polyphylla	II
Melanthiaceae	Paris	Paris polyphylla var. chinensis	II
Melanthiaceae	Paris	Paris polyphylla var. latifolia	II
Melanthiaceae	Paris	Paris polyphylla var. stenophylla	II
Melanthiaceae	Paris	Paris thibetica	II
Melanthiaceae	Paris	Paris thibetica var. apetala	II
Melanthiaceae	Paris	Paris polyphylla var. yunnanensis	II
Nelumbonaceae	Nelumbo	Nelumbo nucifera	II
Nyssaceae	Davidia	Davidia involucrata	II
Oleaceae	Fraxinus	Fraxinus mandshurica	II
Oleaceae	Osmanthus	Osmanthus venosus	II
Orchidaceae	Bletilla	Bletilla striata	II
Orchidaceae	Changnienia	Changnienia amoena	II
Orchidaceae	Cymbidium	Cymbidium goeringii	II
Orchidaceae	Cymbidium	Cymbidium faberi	II
Orchidaceae	Cymbidium	Cymbidium macrorhizon	II
Orchidaceae	Cymbidium	Cymbidium serratum	II
Orchidaceae	Cypripedium	Cypripedium fasciolatum	II
Orchidaceae	Cypripedium	Cypripedium franchetii	II
Orchidaceae	Cypripedium	Cypripedium guttatum	II
Orchidaceae	Cypripedium	Cypripedium macranthos	II
Orchidaceae	Cypripedium	Cypripedium taibaiense	II
Orchidaceae	Cypripedium	Cypripedium henryi	II
Orchidaceae	Cypripedium	Cypripedium japonicum	II
Orchidaceae	Dendrobium	Dendrobium flexicaule	Ⅰ
Orchidaceae	Dendrobium	Dendrobium hancockii	II
Orchidaceae	Dendrobium	Dendrobium moniliforme	II
Orchidaceae	Gastrodia	Gastrodia elata	II
Orchidaceae	Gymnadenia	Gymnadenia conopsea	II
Orchidaceae	Gymnadenia	Gymnadenia orchidis	II
Orchidaceae	Phalaenopsis	Phalaenopsis wilsonii	II
Orchidaceae	Phalaenopsis	Phalaenopsis zhejiangensis	Ⅰ
Orchidaceae	Pleione	Pleione bulbocodioides	II
Paeoniaceae	Paeonia	Paeonia jishanensis	II
Paeoniaceae	Paeonia	Paeonia ostii	II
Paeoniaceae	Paeonia	Paeonia rockii	Ⅰ
Paeoniaceae	Paeonia	Paeonia rockii subsp. taibaishanica	II
Papaveraceae	Corydalis	Corydalis saxicola	II
Pinaceae	Abies	Abies chensiensis	II
Pinaceae	Picea	Picea neoveitchii	II
Pinaceae	Pseudolarix	Pseudolarix amabilis	II
Pinaceae	Pseudotsuga	Pseudotsuga sinensis	II
Poaceae	Agropyron	Agropyron mongolicum	II
Poaceae	Aristida	Aristida triseta	II
Poaceae	Psathyrostachys	Psathyrostachys huashanica	Ⅰ
Podocarpaceae	Podocarpus	Podocarpus macrophyllus	II
Podocarpaceae	Podocarpus	Podocarpus chinensis	II
Polygonaceae	Fagopyrum	Fagopyrum dibotrys	II
Ranunculaceae	Coptis	Coptis chinensis	II
Rhamnaceae	Berchemia	Berchemiella wilsonii	II
Rosaceae	Prunus	Prunus mongolica	II
Rosaceae	Rosa	Rosa rugosa	II
Rubiaceae	Emmenopterys	Emmenopterys henryi	II
Rutaceae	Citrus	Citrus cavaleriei	II
Sapindaceae	Acer	Acer miaotaiense	II
Scheuchzeriaceae	Scheuchzeria	Scheuchzeria palustris	II
Scrophulariaceae	Scrophularia	Scrophularia stylosa	II
Solanaceae	Lycium	Lycium ruthenicum	II
Styracaceae	Sinojackia	Sinojackia xylocarpa	II
Taxaceae	Amentotaxus	Amentotaxus argotaenia	II
Taxaceae	Taxus	Taxus cuspidata	Ⅰ
Taxaceae	Taxus	Taxus wallichiana var. chinensis	Ⅰ
Taxaceae	Taxus	Taxus wallichiana var. mairei	Ⅰ
Taxaceae	Torreya	Torreya fargesii	II
Theaceae	Camellia	Camellia sinensis	II
Trochodendraceae	Tetracentron	Tetracentron sinense	II
Ulmaceae	Ulmus	Ulmus elongata	II
Ulmaceae	Zelkova	Zelkova schneideriana	II

## Sheet: Threatened species（Shaanxi）
Family	Genus	Species	Threatened level
Adoxaceae	Viburnum	Viburnum kansuense	VU
Alismataceae	Sagittaria	Sagittaria guayanensis subsp. Lappula	EN
Amaryllidaceae	Allium	Allium funckiifolium	VU
Apiaceae	Glehnia	Glehnia littoralis	CR
Apiaceae	Peucedanum	Peucedanum ampliatum	CR
Apocynaceae	Ceropegia	Ceropegia paohsingensis	VU
Araliaceae	Aralia	Aralia continentalis	VU
Araliaceae	Gamblea	Gamblea ciliata var. evodiifolia	VU
Araliaceae	Panax	Panax ginseng	CR
Araliaceae	Panax	Panax bipinnatifidus	EN
Aristolochiaceae	Asarum	Asarum himalaicum	VU
Aristolochiaceae	Asarum	Asarum sieboldii	VU
Aristolochiaceae	Saruma	Saruma henryi	EN
Balsaminaceae	Impatiens	Impatiens nasuta	VU
Berberidaceae	Dysosma	Dysosma versipellis	VU
Berberidaceae	Epimedium	Epimedium fargesii	EN
Berberidaceae	Epimedium	Epimedium ilicifolium	EN
Berberidaceae	Mahonia	Mahonia conferta	VU
Buxaceae	Buxus	Buxus ichangensis	CR
Cabombaceae	Brasenia	Brasenia schreberi	CR
Calycanthaceae	Calycanthus	Calycanthus chinensis	EN
Campanulaceae	Codonopsis	Codonopsis cardiophylla	VU
Campanulaceae	Codonopsis	Codonopsis tsinlingensis	VU
Caprifoliaceae	Dipelta	Dipelta yunnanensis	VU
Caprifoliaceae	Kolkwitzia	Kolkwitzia amabilis	VU
Caryophyllaceae	Cerastium	Cerastium limprichtii	VU
Celastraceae	Euonymus	Euonymus szechuanensis	VU
Circaeasteraceae	Kingdonia	Kingdonia uniflora	VU
Crassulaceae	Hylotelephium	Hylotelephium angustum var. longipedunculum	VU
Crassulaceae	Sinocrassula	Sinocrassula indica var. viridiflora	VU
Cucurbitaceae	Gynostemma	Gynostemma cardiospermum	EN
Cucurbitaceae	Hemsleya	Hemsleya graciliflora	VU
Cupressaceae	Metasequoia	Metasequoia glyptostroboides	EN
Cupressaceae	Thuja	Thuja sutchuenensis	EN
Cycadaceae	Cycas	Cycas revoluta	CR
Cynomoriaceae	Cynomorium	Cynomorium songaricum	VU
Cyperaceae	Carex	Carex shaanxiensis	VU
Dioscoreaceae	Dioscorea	Dioscorea althaeoides	VU
Elaeagnaceae	Elaeagnus	Elaeagnus mollis	EN
Ericaceae	Pyrola	Pyrola rugosa	EN
Ericaceae	Rhododendron	Rhododendron detersile	VU
Ericaceae	Rhododendron	Rhododendron purdomii	VU
Eucommiaceae	Eucommia	Eucommia ulmoides	VU
Fabaceae	Ammopiptanthus	Ammopiptanthus mongolicus	VU
Fabaceae	Astragalus	Astragalus henryi	VU
Fabaceae	Astragalus	Astragalus mongholicus	VU
Fabaceae	Astragalus	Astragalus taiyuanensis	EN
Fabaceae	Caragana	Caragana purdomii	VU
Fabaceae	Caragana	Caragana stipitata	EN
Fabaceae	Hedysarum	Hedysarum taipeicum	EN
Fabaceae	Ormosia	Ormosia hosiei	EN
Gentianaceae	Gentiana	Gentiana manshurica	EN
Gesneriaceae	Petrocosmea	Petrocosmea qinlingensis	CR
Ginkgoaceae	Ginkgo	Ginkgo biloba	CR
Hamamelidaceae	Corylopsis	Corylopsis microcarpa	EN
Hamamelidaceae	Distylium	Distylium chinense	EN
Hamamelidaceae	Fortunearia	Fortunearia sinensis	VU
Hamamelidaceae	Parrotia	Parrotia subaequalis	CR
Hamamelidaceae	Sinowilsonia	Sinowilsonia henryi	VU
Hydrangeaceae	Deinanthe	Deinanthe caerulea	VU
Hydrocharitaceae	Ottelia	Ottelia alismoides	VU
Juglandaceae	Juglans	Juglans regia	VU
Lauraceae	Actinodaphne	Actinodaphne obscurinervia	EN
Lauraceae	Machilus	Machilus nanmu	EN
Lauraceae	Phoebe	Phoebe bournei	VU
Lauraceae	Phoebe	Phoebe zhennan	VU
Liliaceae	Fritillaria	Fritillaria pallidiflora	VU
Liliaceae	Fritillaria	Fritillaria taipaiensis	EN
Liliaceae	Lilium	Lilium leichtlinii var. maximowiczii	VU
Lycopodiaceae	Huperzia	Huperzia serrata	EN
Lythraceae	Lagerstroemia	Lagerstroemia villosa	VU
Magnoliaceae	Manglietia	Manglietia insignis	VU
Magnoliaceae	Michelia	Michelia wilsonii	VU
Magnoliaceae	Yulania	Yulania amoena	VU
Magnoliaceae	Yulania	Yulania campbellii	VU
Magnoliaceae	Yulania	Yulania dawsoniana	EN
Magnoliaceae	Yulania	Yulania liliiflora	VU
Magnoliaceae	Yulania	Yulania sargentiana	VU
Magnoliaceae	Yulania	Yulania viridula	EN
Magnoliaceae	Yulania	Yulania zenii	CR
Malvaceae	Hibiscus	Hibiscus leviseminus	VU
Melanthiaceae	Paris	Paris fargesii var. petiolata	EN
Melanthiaceae	Paris	Paris polyphylla var. chinensis	VU
Menispermaceae	Tinospora	Tinospora sagittata	EN
Oleaceae	Fraxinus	Fraxinus baroniana	EN
Oleaceae	Fraxinus	Fraxinus mandshurica	VU
Oleaceae	Osmanthus	Osmanthus venosus	EN
Orchidaceae	Bletilla	Bletilla formosana	EN
Orchidaceae	Bletilla	Bletilla ochracea	EN
Orchidaceae	Bletilla	Bletilla striata	EN
Orchidaceae	Bulbophyllum	Bulbophyllum chondriophorum	VU
Orchidaceae	Bulbophyllum	Bulbophyllum henanense	VU
Orchidaceae	Calanthe	Calanthe arcuata	VU
Orchidaceae	Calanthe	Calanthe emeishanica	CR
Orchidaceae	Calanthe	Calanthe yaoshanensis	EN
Orchidaceae	Calypso	Calypso bulbosa var. speciosa	VU
Orchidaceae	Changnienia	Changnienia amoena	EN
Orchidaceae	Cymbidium	Cymbidium goeringii	VU
Orchidaceae	Cypripedium	Cypripedium fasciolatum	EN
Orchidaceae	Cypripedium	Cypripedium franchetii	VU
Orchidaceae	Cypripedium	Cypripedium guttatum	EN
Orchidaceae	Cypripedium	Cypripedium macranthos	EN
Orchidaceae	Cypripedium	Cypripedium taibaiense	EN
Orchidaceae	Dendrobium	Dendrobium catenatum	CR
Orchidaceae	Dendrobium	Dendrobium flexicaule	CR
Orchidaceae	Dendrobium	Dendrobium hancockii	EN
Orchidaceae	Epipogium	Epipogium aphyllum	EN
Orchidaceae	Eulophia	Eulophia dabia	VU
Orchidaceae	Galearis	Galearis tschiliensis	VU
Orchidaceae	Goodyera	Goodyera wolongensis	VU
Orchidaceae	Gymnadenia	Gymnadenia conopsea	EN
Orchidaceae	Gymnadenia	Gymnadenia orchidis	VU
Orchidaceae	Habenaria	Habenaria fargesii	VU
Orchidaceae	Kuhlhasseltia	Kuhlhasseltia yakushimensis	VU
Orchidaceae	Liparis	Liparis campylostalix	VU
Orchidaceae	Myrmechis	Myrmechis chinensis	VU
Orchidaceae	Neofinetia	Neofinetia richardsiana	CR
Orchidaceae	Neottia	Neottia oblata	EN
Orchidaceae	Neottia	Neottia papilligera	EN
Orchidaceae	Neottia	Neottia puberula var. maculata	VU
Orchidaceae	Neottianthe	Neottianthe cucullata var. cucullata/Neottianthe cucullata	VU
Orchidaceae	Nothodoritis	Nothodoritis zhejiangensis	EN
Orchidaceae	Oberonia	Oberonia sinica	EN
Orchidaceae	Phalaenopsis	Phalaenopsis wilsonii	VU
Orchidaceae	Tipularia	Tipularia szechuanica	VU
Orobanchaceae	Gleadovia	Gleadovia ruborum	VU
Orobanchaceae	Pedicularis	Pedicularis bicolor	VU
Orobanchaceae	Pedicularis	Pedicularis odontochila	EN
Paeoniaceae	Paeonia	Paeonia jishanensis	VU
Paeoniaceae	Paeonia	Paeonia ostii	VU
Paeoniaceae	Paeonia	Paeonia rockii	VU
Paeoniaceae	Paeonia	Paeonia rockii subsp. taibaishanica	VU
Paeoniaceae	Paeonia	Paeonia suffruticosa	VU
Papaveraceae	Corydalis	Corydalis anethifolia	EN
Papaveraceae	Corydalis	Corydalis yanhusuo	VU
Papaveraceae	Meconopsis	Meconopsis quintuplinervia var. glabra	VU
Pinaceae	Abies	Abies chensiensis	VU
Pinaceae	Larix	Larix gmelinii var. principis-rupprechtii	VU
Pinaceae	Pinus	Pinus sylvestris var. mongolica	VU
Pinaceae	Pinus	Pinus tabuliformis var. henryi	VU
Pinaceae	Pseudolarix	Pseudolarix amabilis	VU
Poaceae	Chimonobambusa	Chimonobambusa marmorea	VU
Poaceae	Psathyrostachys	Psathyrostachys huashanica	CR
Podocarpaceae	Podocarpus	Podocarpus macrophyllus var. macrophyllus/Podocarpus macrophyllus	VU
Polygonaceae	Rheum	Rheum tanguticum var. tanguticum/Rheum tanguticum	VU
Primulaceae	Primula	Primula filchnerae	EN
Primulaceae	Primula	Primula rupestris	CR
Primulaceae	Primula	Primula sinensis	EN
Psilotaceae	Psilotum	Psilotum nudum	VU
Ranunculaceae	Aconitum	Aconitum taipeicum	EN
Ranunculaceae	Callianthemum	Callianthemum taipaicum	EN
Ranunculaceae	Coptis	Coptis chinensis	VU
Ranunculaceae	Helleborus	Helleborus thibetanus	VU
Ranunculaceae	Hepatica	Hepatica henryi	VU
Rosaceae	Amygdalus	Amygdalus mongolica	VU
Rosaceae	Physocarpus	Physocarpus amurensis	VU
Rosaceae	Rosa	Rosa rugosa	EN
Rosaceae	Sorbus	Sorbus tsinlingensis	VU
Rosaceae	Sorbus	Sorbus yuana	VU
Rutaceae	Citrus	Citrus japonica	EN
Rutaceae	Zanthoxylum	Zanthoxylum molle	VU
Salicaceae	Populus	Populus pseudomaximowiczii	EN
Salicaceae	Salix	Salix permollis	CR
Salicaceae	Salix	Salix pingliensis	VU
Salicaceae	Salix	Salix pseudopermollis	VU
Salicaceae	Salix	Salix pseudotangii	VU
Salicaceae	Salix	Salix yuhuangshanensis	EN
Sapindaceae	Acer	Acer cappadocicum subsp. sinicum	VU
Sapindaceae	Acer	Acer fulvescens	VU
Sapindaceae	Acer	Acer griseum	VU
Sapindaceae	Acer	Acer mandshuricum	VU
Sapindaceae	Acer	Acer miaotaiense	VU
Sapindaceae	Acer	Acer palmatum	VU
Sapindaceae	Acer	Acer pilosum	VU
Sapindaceae	Acer	Acer tsinglingense	VU
Saxifragaceae	Bergenia	Bergenia scopulosa	VU
Saxifragaceae	Chrysosplenium	Chrysosplenium taibaishanense	EN
Scheuchzeriaceae	Scheuchzeria	Scheuchzeria palustris	VU
Schisandraceae	Kadsura	Kadsura coccinea	VU
Scrophulariaceae	Scrophularia	Scrophularia stylosa	VU
Solanaceae	Physochlaina	Physochlaina infundibularis	VU
Styracaceae	Sinojackia	Sinojackia xylocarpa	EN
Taxaceae	Taxus	Taxus cuspidata	EN
Taxaceae	Taxus	Taxus wallichiana var. chinensis	VU
Taxaceae	Taxus	Taxus wallichiana var. mairei	VU
Taxaceae	Torreya	Torreya fargesii	VU
Thymelaeaceae	Daphne	Daphne gemmata	VU
Ulmaceae	Ulmus	Ulmus elongata	EN
Violaceae	Viola	Viola diamantiaca	VU
Vitaceae	Vitis	Vitis bashanica	CR

## Sheet: Endemic species(Shannxi)
Family	Genus	Species
Acanthaceae	Gymnostachyum	Gymnostachyum subrosulatum
Actinidiaceae	Actinidia	Actinidia chinensis
Actinidiaceae	Actinidia	Actinidia tetramera
Adoxaceae	Viburnum	Viburnum kansuense
Adoxaceae	Sambucus	Sambucus williamsii
Adoxaceae	Viburnum	Viburnum betulifolium
Adoxaceae	Viburnum	Viburnum chinshanense
Adoxaceae	Viburnum	Viburnum davidii
Adoxaceae	Viburnum	Viburnum farreri
Adoxaceae	Viburnum	Viburnum foetidum var. rectangulatum
Adoxaceae	Viburnum	Viburnum henryi
Adoxaceae	Viburnum	Viburnum oliganthum
Adoxaceae	Viburnum	Viburnum propinquum
Adoxaceae	Viburnum	Viburnum schensianum
Adoxaceae	Viburnum	Viburnum setigerum
Adoxaceae	Viburnum	Viburnum sympodiale
Adoxaceae	Viburnum	Viburnum utile
Amaranthaceae	Chenopodium	Chenopodium urbicum subsp. Sinicum
Amaranthaceae	Corispermum	Corispermum stauntonii
Amaryllidaceae	Allium	Allium funckiifolium
Amaryllidaceae	Lycoris	Lycoris shaanxiensis
Amaryllidaceae	Lycoris	Lycoris sprengeri
Amaryllidaceae	Allium	Allium anisopodium var. zimmermannianum
Amaryllidaceae	Allium	Allium chrysanthum
Amaryllidaceae	Allium	Allium dentigerum
Amaryllidaceae	Allium	Allium funckiifolium
Amaryllidaceae	Allium	Allium listera
Amaryllidaceae	Allium	Allium ovalifolium
Amaryllidaceae	Allium	Allium paepalanthoides
Amaryllidaceae	Allium	Allium plurifoliatum
Amaryllidaceae	Allium	Allium tubiflorum
Amaryllidaceae	Allium	Allium yanchiense
Anacardiaceae	Cotinus	Cotinus coggygria var. glaucophylla
Anacardiaceae	Pistacia	Pistacia chinensis
Anacardiaceae	Rhus	Rhus potaninii
Anacardiaceae	Rhus	Rhus punjabensis var. sinica
Anacardiaceae	Toxicodendron	Toxicodendron radicans subsp. Hispidum
Apiaceae	Peucedanum	Peucedanum ampliatum
Apiaceae	Aegopodium	Aegopodium henryi
Apiaceae	Angelica	Angelica biserrata
Apiaceae	Angelica	Angelica dielsii
Apiaceae	Angelica	Angelica fargesii
Apiaceae	Angelica	Angelica laxifoliata
Apiaceae	Angelica	Angelica pseudoselinum
Apiaceae	Angelica	Angelica tsinlingensis
Apiaceae	Bupleurum	Bupleurum chinense
Apiaceae	Bupleurum	Bupleurum dielsianum
Apiaceae	Bupleurum	Bupleurum longicaule var. franchetii
Apiaceae	Bupleurum	Bupleurum longicaule var. giraldii
Apiaceae	Bupleurum	Bupleurum microcephalum
Apiaceae	Bupleurum	Bupleurum smithii
Apiaceae	Bupleurum	Bupleurum yinchowense
Apiaceae	Cnidium	Cnidium sinchianum
Apiaceae	Ferula	Ferula licentiana
Apiaceae	Heracleum	Heracleum fargesii
Apiaceae	Libanotis	Libanotis lancifolia
Apiaceae	Libanotis	Libanotis spodotrichoma
Apiaceae	Ligusticum	Ligusticum acuminatum
Apiaceae	Ligusticum	Ligusticum angelicifolium
Apiaceae	Ligusticum	Ligusticum brachylobum
Apiaceae	Ligusticum	Ligusticum nullivittatum
Apiaceae	Ligusticum	Ligusticum oliverianum
Apiaceae	Ligusticum	Ligusticum sinense
Apiaceae	Ligusticum	Ligusticum tenuisectum
Apiaceae	Melanosciadium	Melanosciadium pimpinelloideum
Apiaceae	Nothosmyrnium	Nothosmyrnium japonicum var. sutchuensis
Apiaceae	Notopterygium	Notopterygium franchetii
Apiaceae	Notopterygium	Notopterygium incisum
Apiaceae	Notopterygium	Notopterygium oviforme
Apiaceae	Peucedanum	Peucedanum harry-smithii var. grande
Apiaceae	Peucedanum	Peucedanum harry-smithii
Apiaceae	Peucedanum	Peucedanum ledebourielloides
Apiaceae	Peucedanum	Peucedanum praeruptorum
Apiaceae	Pimpinella	Pimpinella arguta
Apiaceae	Pimpinella	Pimpinella diversifolia var. angustipetala
Apiaceae	Pimpinella	Pimpinella fargesii
Apiaceae	Pimpinella	Pimpinella henryi
Apiaceae	Pimpinella	Pimpinella rhomboidea
Apiaceae	Pimpinella	Pimpinella smithii
Apiaceae	Pimpinella	Pimpinella valleculosa
Apiaceae	Pleurospermum	Pleurospermum cristatum
Apiaceae	Pleurospermum	Pleurospermum franchetianum
Apiaceae	Pleurospermum	Pleurospermum giraldii
Apiaceae	Pternopetalum	Pternopetalum caespitosum
Apiaceae	Pternopetalum	Pternopetalum davidii
Apiaceae	Pternopetalum	Pternopetalum molle
Apiaceae	Sanicula	Sanicula elongata
Apiaceae	Sanicula	Sanicula giraldii
Apiaceae	Sanicula	Sanicula serrata
Apiaceae	Tongoloa	Tongoloa elata
Apiaceae	Tongoloa	Tongoloa silaifolia
Apocynaceae	Ceropegia	Ceropegia paohsingensis
Apocynaceae	Sindechites	Sindechites henryi
Apocynaceae	Trachelospermum	Trachelospermum axillare
Apocynaceae	Biondia	Biondia chinensis
Apocynaceae	Biondia	Biondia hemsleyana
Apocynaceae	Biondia	Biondia henryi
Apocynaceae	Biondia	Biondia insignis
Apocynaceae	Cynanchum	Cynanchum forrestii
Apocynaceae	Cynanchum	Cynanchum giraldii
Apocynaceae	Cynanchum	Cynanchum glaucescens
Apocynaceae	Cynanchum	Cynanchum mongolicum
Apocynaceae	Cynanchum	Cynanchum officinale
Apocynaceae	Cynanchum	Cynanchum taihangense
Apocynaceae	Dregea	Dregea sinensis var. corrugata
Apocynaceae	Dregea	Dregea sinensis
Apocynaceae	Dregea	Dregea yunnanensis
Apocynaceae	Marsdenia	Marsdenia oreophila
Apocynaceae	Metaplexis	Metaplexis hemsleyana
Apocynaceae	Periploca	Periploca sepium
Apocynaceae	Tylophora	Tylophora henryi
Aquifoliaceae	Ilex	Ilex corallina
Aquifoliaceae	Ilex	Ilex dunniana
Aquifoliaceae	Ilex	Ilex fargesii var. angustifolia
Aquifoliaceae	Ilex	Ilex fargesii
Aquifoliaceae	Ilex	Ilex franchetiana var. parvifolia
Aquifoliaceae	Ilex	Ilex hylonoma
Aquifoliaceae	Ilex	Ilex intermedia
Aquifoliaceae	Ilex	Ilex macrocarpa var. longipedunculata
Aquifoliaceae	Ilex	Ilex macrocarpa
Aquifoliaceae	Ilex	Ilex macrocarpa var. reevesae
Aquifoliaceae	Ilex	Ilex pernyi
Aquifoliaceae	Ilex	Ilex szechwanensis
Aquifoliaceae	Ilex	Ilex wilsonii
Aquifoliaceae	Ilex	Ilex yunnanensis var. gentilis
Araceae	Amorphophallus	Amorphophallus konjac
Araceae	Arisaema	Arisaema asperatum
Araceae	Arisaema	Arisaema lobatum
Araceae	Arisaema	Arisaema silvestrii
Araceae	Arisaema	Arisaema wardii
Araceae	Pinellia	Pinellia cordata
Araliaceae	Aralia	Aralia fargesii
Araliaceae	Aralia	Aralia henryi
Araliaceae	Aralia	Aralia officinalis
Araliaceae	Eleutherococcus	Eleutherococcus brachypus
Araliaceae	Eleutherococcus	Eleutherococcus eleutheristylus
Araliaceae	Eleutherococcus	Eleutherococcus henryi var. faberi
Araliaceae	Eleutherococcus	Eleutherococcus henryi
Araliaceae	Eleutherococcus	Eleutherococcus leucorrhizus var. fulvescens
Araliaceae	Eleutherococcus	Eleutherococcus leucorrhizus var. scaberulus
Araliaceae	Eleutherococcus	Eleutherococcus nodiflorus
Araliaceae	Eleutherococcus	Eleutherococcus rehderianus
Araliaceae	Eleutherococcus	Eleutherococcus wilsonii
Araliaceae	Macropanax	Macropanax rosthornii
Araliaceae	Tetrapanax	Tetrapanax papyrifer
Aristolochiaceae	Saruma	Saruma henryi
Aristolochiaceae	Asarum	Asarum debile
Aristolochiaceae	Asarum	Asarum forbesii
Asparagaceae	Asparagus	Asparagus longiflorus
Asparagaceae	Campylandra	Campylandra chinensis
Asparagaceae	Diuranthera	Diuranthera chinglingensis
Asparagaceae	Liriope	Liriope graminifolia
Asparagaceae	Liriope	Liriope kansuensis
Asparagaceae	Liriope	Liriope longipedicellata
Asparagaceae	Maianthemum	Maianthemum lichiangense
Asparagaceae	Maianthemum	Maianthemum stenolobum
Asparagaceae	Maianthemum	Maianthemum tubiferum
Asparagaceae	Polygonatum	Polygonatum curvistylum
Asparagaceae	Polygonatum	Polygonatum cyrtonema
Asparagaceae	Polygonatum	Polygonatum franchetii
Asparagaceae	Polygonatum	Polygonatum gracile
Asparagaceae	Polygonatum	Polygonatum megaphyllum
Asparagaceae	Polygonatum	Polygonatum nodosum
Asparagaceae	Polygonatum	Polygonatum zanlanscianense
Asphodelaceae	Eremurus	Eremurus chinensis
Aspleniaceae	Asplenium	Asplenium humistratum
Asteraceae	Achillea	Achillea wilsoniana
Asteraceae	Ainsliaea	Ainsliaea angustata
Asteraceae	Ainsliaea	Ainsliaea gracilis
Asteraceae	Ainsliaea	Ainsliaea henryi
Asteraceae	Ainsliaea	Ainsliaea ramosa
Asteraceae	Ajania	Ajania ramosa
Asteraceae	Ajania	Ajania remotipinna
Asteraceae	Ajania	Ajania salicifolia
Asteraceae	Anaphalis	Anaphalis aureopunctata
Asteraceae	Anaphalis	Anaphalis aureopunctata var. plantaginifolia
Asteraceae	Anaphalis	Anaphalis aureopunctata var. tomentosa
Asteraceae	Anaphalis	Anaphalis flavescens
Asteraceae	Anaphalis	Anaphalis flavescens var. taipeiensis
Asteraceae	Anaphalis	Anaphalis hancockii
Asteraceae	Anaphalis	Anaphalis sinica var. densata
Asteraceae	Artemisia	Artemisia deversa
Asteraceae	Artemisia	Artemisia frigida var. atropurpurea
Asteraceae	Artemisia	Artemisia gansuensis
Asteraceae	Artemisia	Artemisia giraldii
Asteraceae	Artemisia	Artemisia igniaria
Asteraceae	Artemisia	Artemisia kanashiroi
Asteraceae	Artemisia	Artemisia lactiflora var. incisa
Asteraceae	Artemisia	Artemisia lactiflora var. taibaishanensis
Asteraceae	Artemisia	Artemisia qinlingensis
Asteraceae	Artemisia	Artemisia shangnanensis
Asteraceae	Artemisia	Artemisia taibaishanensis
Asteraceae	Artemisia	Artemisia velutina
Asteraceae	Artemisia	Artemisia verbenacea
Asteraceae	Aster	Aster ageratoides var. heterophyllus
Asteraceae	Aster	Aster ageratoides var. laticorymbus
Asteraceae	Aster	Aster ageratoides var. pilosus
Asteraceae	Aster	Aster falcifolius
Asteraceae	Aster	Aster flaccidus subsp. flaccidus
Asteraceae	Aster	Aster giraldii
Asteraceae	Aster	Aster poliothamnus
Asteraceae	Aster	Aster sikuensis
Asteraceae	Aster	Aster smithianus
Asteraceae	Carpesium	Carpesium lipskyi
Asteraceae	Carpesium	Carpesium longifolium
Asteraceae	Carpesium	Carpesium szechuanense
Asteraceae	Chrysanthemum	Chrysanthemum argyrophyllum
Asteraceae	Chrysanthemum	Chrysanthemum glabriusculum
Asteraceae	Chrysanthemum	Chrysanthemum potentilloides
Asteraceae	Chrysanthemum	Chrysanthemum vestitum
Asteraceae	Cirsium	Cirsium fargesii
Asteraceae	Cirsium	Cirsium monocephalum
Asteraceae	Doronicum	Doronicum gansuense
Asteraceae	Erigeron	Erigeron taipeiensis
Asteraceae	Leontopodium	Leontopodium calocephalum
Asteraceae	Leontopodium	Leontopodium giraldii
Asteraceae	Leontopodium	Leontopodium japonicum var. microcephalum
Asteraceae	Leontopodium	Leontopodium smithianum
Asteraceae	Ligularia	Ligularia achyrotricha
Asteraceae	Ligularia	Ligularia dolichobotrys
Asteraceae	Ligularia	Ligularia fargesii
Asteraceae	Ligularia	Ligularia przewalskii
Asteraceae	Ligularia	Ligularia tenuipes
Asteraceae	Ligularia	Ligularia veitchiana
Asteraceae	Myripnois	Myripnois dioica
Asteraceae	Nannoglottis	Nannoglottis carpesioides
Asteraceae	Notoseris	Notoseris melanantha
Asteraceae	Olgaea	Olgaea tangutica
Asteraceae	Parasenecio	Parasenecio ambiguus
Asteraceae	Parasenecio	Parasenecio bulbiferoides
Asteraceae	Parasenecio	Parasenecio dasythyrsus
Asteraceae	Parasenecio	Parasenecio gansuensis
Asteraceae	Parasenecio	Parasenecio hastatus var. glaber
Asteraceae	Parasenecio	Parasenecio otopteryx
Asteraceae	Parasenecio	Parasenecio petasitoides
Asteraceae	Parasenecio	Parasenecio pilgerianus
Asteraceae	Parasenecio	Parasenecio roborowskii
Asteraceae	Parasenecio	Parasenecio rufipilis
Asteraceae	Parasenecio	Parasenecio sinicus
Asteraceae	Parasenecio	Parasenecio tsinlingensis
Asteraceae	Parasenecio	Parasenecio xinjiashanensis
Asteraceae	Pertya	Pertya sinensis
Asteraceae	Saussurea	Saussurea acromelaena
Asteraceae	Saussurea	Saussurea acrophila
Asteraceae	Saussurea	Saussurea alatipes
Asteraceae	Saussurea	Saussurea baroniana
Asteraceae	Saussurea	Saussurea bullockii
Asteraceae	Saussurea	Saussurea cauloptera
Asteraceae	Saussurea	Saussurea conyzoides
Asteraceae	Saussurea	Saussurea cordifolia
Asteraceae	Saussurea	Saussurea dielsiana
Asteraceae	Saussurea	Saussurea dolichopoda
Asteraceae	Saussurea	Saussurea flaccida
Asteraceae	Saussurea	Saussurea flexuosa
Asteraceae	Saussurea	Saussurea globosa
Asteraceae	Saussurea	Saussurea henryi
Asteraceae	Saussurea	Saussurea huashanensis
Asteraceae	Saussurea	Saussurea iodostegia
Asteraceae	Saussurea	Saussurea kungii
Asteraceae	Saussurea	Saussurea licentiana
Asteraceae	Saussurea	Saussurea macrota
Asteraceae	Saussurea	Saussurea morifolia
Asteraceae	Saussurea	Saussurea mutabilis
Asteraceae	Saussurea	Saussurea nigrescens
Asteraceae	Saussurea	Saussurea oligantha
Asteraceae	Saussurea	Saussurea oligocephala
Asteraceae	Saussurea	Saussurea paucijiuga
Asteraceae	Saussurea	Saussurea pectinata
Asteraceae	Saussurea	Saussurea pinetorum
Asteraceae	Saussurea	Saussurea ploycephala
Asteraceae	Saussurea	Saussurea populifolia
Asteraceae	Saussurea	Saussurea rotundifolia
Asteraceae	Saussurea	Saussurea saligna
Asteraceae	Saussurea	Saussurea sobarocephala
Asteraceae	Saussurea	Saussurea sutchuenensis
Asteraceae	Saussurea	Saussurea sylvatica
Asteraceae	Saussurea	Saussurea veitchiana
Asteraceae	Sinosenecio	Sinosenecio globigerus
Asteraceae	Sinosenecio	Sinosenecio hederifolius
Asteraceae	Sinosenecio	Sinosenecio villiferus
Asteraceae	Taraxacum	Taraxacum nutans
Asteraceae	Tephroseris	Tephroseris pseudosonchus
Asteraceae	Tephroseris	Tephroseris rufa
Asteraceae	Youngia	Youngia henryi
Athyriaceae	Athyrium	Athyrium omeiense
Athyriaceae	Athyrium	Athyrium sinense
Athyriaceae	Deparia	Deparia confusa
Balsaminaceae	Impatiens	Impatiens nasuta
Balsaminaceae	Impatiens	Impatiens dicentra
Balsaminaceae	Impatiens	Impatiens fissicornis
Balsaminaceae	Impatiens	Impatiens lacinulifera
Balsaminaceae	Impatiens	Impatiens latebracteata
Balsaminaceae	Impatiens	Impatiens linocentra
Balsaminaceae	Impatiens	Impatiens notolopha
Balsaminaceae	Impatiens	Impatiens potaninii
Balsaminaceae	Impatiens	Impatiens pterosepala
Balsaminaceae	Impatiens	Impatiens rostellata
Balsaminaceae	Impatiens	Impatiens stenosepala
Balsaminaceae	Impatiens	Impatiens sutchuanensis
Begoniaceae	Begonia	Begonia grandis subsp. Sinensis
Berberidaceae	Dysosma	Dysosma versipellis
Berberidaceae	Epimedium	Epimedium fargesii
Berberidaceae	Epimedium	Epimedium ilicifolium
Berberidaceae	Mahonia	Mahonia conferta
Berberidaceae	Berberis	Berberis brachypoda
Berberidaceae	Berberis	Berberis candidula
Berberidaceae	Berberis	Berberis circumserrata
Berberidaceae	Berberis	Berberis dasystachya
Berberidaceae	Berberis	Berberis diaphana
Berberidaceae	Berberis	Berberis dictyoneura
Berberidaceae	Berberis	Berberis dielsiana
Berberidaceae	Berberis	Berberis feddeana
Berberidaceae	Berberis	Berberis francisci-ferdinandi
Berberidaceae	Berberis	Berberis gilgiana
Berberidaceae	Berberis	Berberis henryana
Berberidaceae	Berberis	Berberis julianae
Berberidaceae	Berberis	Berberis kansuensis
Berberidaceae	Berberis	Berberis potaninii
Berberidaceae	Berberis	Berberis pubescens
Berberidaceae	Berberis	Berberis purdomii
Berberidaceae	Berberis	Berberis reticulata
Berberidaceae	Berberis	Berberis salicaria
Berberidaceae	Berberis	Berberis shensiana
Berberidaceae	Berberis	Berberis soulieana
Berberidaceae	Berberis	Berberis vernae
Berberidaceae	Berberis	Berberis virgetorum
Berberidaceae	Diphylleia	Diphylleia sinensis
Berberidaceae	Dysosma	Dysosma pleiantha
Berberidaceae	Epimedium	Epimedium brevicornu
Berberidaceae	Epimedium	Epimedium pubescens
Berberidaceae	Epimedium	Epimedium sagittatum
Berberidaceae	Epimedium	Epimedium sutchuenense
Berberidaceae	Epimedium	Epimedium wushanense
Betulaceae	Alnus	Alnus cremastogyne
Betulaceae	Betula	Betula albosinensis
Betulaceae	Betula	Betula insignis
Betulaceae	Betula	Betula luminifera
Betulaceae	Carpinus	Carpinus cordata var. chinensis
Betulaceae	Carpinus	Carpinus cordata var. mollis
Betulaceae	Carpinus	Carpinus fargesiana
Betulaceae	Carpinus	Carpinus henryana
Betulaceae	Carpinus	Carpinus hupeana
Betulaceae	Carpinus	Carpinus polyneura
Betulaceae	Carpinus	Carpinus shensiensis
Betulaceae	Corylus	Corylus chinensis
Betulaceae	Corylus	Corylus fargesii
Betulaceae	Corylus	Corylus ferox var. thibetica
Betulaceae	Corylus	Corylus heterophylla var. sutchuenensis
Betulaceae	Ostryopsis	Ostryopsis davidiana
Bignoniaceae	Catalpa	Catalpa bungei
Bignoniaceae	Catalpa	Catalpa fargesii
Bignoniaceae	Incarvillea	ncarvillea sinensis var. przewalskii
Boraginaceae	Microula	Microula turbinata
Boraginaceae	Sinojohnstonia	Sinojohnstonia chekiangensis
Boraginaceae	Sinojohnstonia	Sinojohnstonia moupinensis
Boraginaceae	Trigonotis	Trigonotis giraldii
Boraginaceae	Trigonotis	Trigonotis mollis
Boraginaceae	Trigonotis	Trigonotis peduncularis var. macrantha
Boraginaceae	Trigonotis	Trigonotis vestita
Brassicaceae	Cardamine	Cardamine engleriana
Brassicaceae	Cardamine	Cardamine scaposa
Brassicaceae	Cardamine	Cardamine stenoloba
Brassicaceae	Cardamine	Cardamine tangutorum
Brassicaceae	Dontostemon	Dontostemon integrifolius
Brassicaceae	Draba	Draba ladyginii
Brassicaceae	Erysimum	Erysimum macilentum
Brassicaceae	Eutrema	Eutrema yunnanense
Brassicaceae	Lepidium	Lepidium cuneiforme
Brassicaceae	Pugionium	Pugionium cornutum
Brassicaceae	Yinshania	Yinshania acutangula
Buxaceae	Buxus	Buxus ichangensis
Buxaceae	Buxus	Buxus henryi
Buxaceae	Pachysandra	Pachysandra axillaris
Buxaceae	Sarcococca	Sarcococca ruscifolia
Calycanthaceae	Calycanthus	Calycanthus chinensis
Calycanthaceae	Chimonanthus	Chimonanthus nitens
Calycanthaceae	Chimonanthus	Chimonanthus praecox
Calycanthaceae	Chimonanthus	Chimonanthus salicifolius
Campanulaceae	Codonopsis	Codonopsis cardiophylla
Campanulaceae	Codonopsis	Codonopsis tsinlingensis
Campanulaceae	Adenophora	Adenophora capillaris subsp. Paniculata
Campanulaceae	Adenophora	Adenophora liliifolioides
Campanulaceae	Adenophora	Adenophora petiolata subsp. hunanensis
Campanulaceae	Adenophora	Adenophora petiolata
Campanulaceae	Adenophora	Adenophora polyantha subsp. scabricalyx
Campanulaceae	Adenophora	Adenophora potaninii
Campanulaceae	Adenophora	Adenophora potaninii subsp. wawreana
Campanulaceae	Adenophora	Adenophora stricta subsp. sessilifolia
Campanulaceae	Codonopsis	Codonopsis pilosula subsp. Tangshen
Campanulaceae	Codonopsis	Codonopsis viridiflora
Campanulaceae	Echinocodon	Echinocodon lobophyllus
Cannabaceae	Celtis	Celtis cerasifera
Cannabaceae	Celtis	Celtis julianae
Cannabaceae	Pteroceltis	Pteroceltis tatarinowii
Caprifoliaceae	Dipelta	Dipelta yunnanensis
Caprifoliaceae	Kolkwitzia	Kolkwitzia amabilis
Caprifoliaceae	Lonicera	Lonicera chrysantha var. koehneana
Caprifoliaceae	Lonicera	Lonicera elisae
Caprifoliaceae	Lonicera	Lonicera fargesii
Caprifoliaceae	Lonicera	Lonicera fragrantissima
Caprifoliaceae	Lonicera	Lonicera gynochlamydea
Caprifoliaceae	Lonicera	Lonicera japonica var. chinensis
Caprifoliaceae	Lonicera	Lonicera kansuensis
Caprifoliaceae	Lonicera	Lonicera ligustrina var. pileata
Caprifoliaceae	Lonicera	Lonicera ligustrina var. yunnanensis
Caprifoliaceae	Lonicera	Lonicera modesta
Caprifoliaceae	Lonicera	Lonicera nervosa
Caprifoliaceae	Lonicera	Lonicera retusa
Caprifoliaceae	Lonicera	Lonicera stephanocarpa
Caprifoliaceae	Lonicera	Lonicera tragophylla
Caprifoliaceae	Lonicera	Lonicera trichosantha
Caprifoliaceae	Symphoricarpos	Symphoricarpos sinensis
Caprifoliaceae	Abelia	Abelia macrotera
Caprifoliaceae	Abelia	Abelia uniflora
Caprifoliaceae	Dipelta	Dipelta floribunda
Caprifoliaceae	Patrinia	Patrinia scabra
Caprifoliaceae	Valeriana	Valeriana daphniflora
Caprifoliaceae	Valeriana	Valeriana minutiflora
Caryophyllaceae	Cerastium	Cerastium limprichtii
Caryophyllaceae	Arenaria	Arenaria giraldii
Caryophyllaceae	Arenaria	Arenaria taibaishanensis
Caryophyllaceae	Cerastium	Cerastium wilsonii
Caryophyllaceae	Gypsophila	Gypsophila huashanensis
Caryophyllaceae	Silene	Silene fortunei
Caryophyllaceae	Silene	Silene hupehensis
Caryophyllaceae	Silene	Silene hupehensis var. pubescens
Caryophyllaceae	Silene	Silene tatarinowii
Caryophyllaceae	Stellaria	Stellaria chinensis
Caryophyllaceae	Stellaria	Stellaria salicifolia
Celastraceae	Euonymus	Euonymus szechuanensis
Celastraceae	Celastrus	Celastrus angulatus
Celastraceae	Celastrus	Celastrus gemmatus
Celastraceae	Celastrus	Celastrus hypoleucus
Celastraceae	Celastrus	Celastrus rosthornianus var. loeseneri
Celastraceae	Celastrus	Celastrus rosthornianus
Celastraceae	Euonymus	Euonymus actinocarpus
Celastraceae	Euonymus	Euonymus giraldii
Celastraceae	Euonymus	Euonymus microcarpus
Celastraceae	Euonymus	Euonymus myrianthus
Celastraceae	Euonymus	Euonymus nanoides
Celastraceae	Euonymus	Euonymus phellomanus
Celastraceae	Euonymus	Euonymus sanguineus
Celastraceae	Euonymus	Euonymus schensianus
Celastraceae	Euonymus	Euonymus venosus
Celastraceae	Euonymus	Euonymus verrucosoides
Celastraceae	Euonymus	Euonymus wilsonii
Celastraceae	Parnassia	Parnassia brevistyla
Celastraceae	Parnassia	Parnassia oreophila
Celastraceae	Parnassia	Parnassia viridiflora
Chloranthaceae	Chloranthus	Chloranthus henryi
Circaeasteraceae	Kingdonia	Kingdonia uniflora
Colchicaceae	Disporum	Disporum longistylum
Colchicaceae	Disporum	Disporum megalanthum
Convolvulaceae	Tridynamia	Tridynamia sinensis var. delavayi
Cornaceae	Alangium	Alangium chinense subsp. Pauciflorum
Cornaceae	Cornus	Cornus bretschneideri
Cornaceae	Cornus	Cornus bretschneideri var. crispa
Cornaceae	Cornus	Cornus elliptica
Cornaceae	Cornus	Cornus hemsleyi
Cornaceae	Cornus	Cornus koehneana
Cornaceae	Cornus	Cornus kousa subsp. chinensis
Cornaceae	Cornus	Cornus multinervosa
Cornaceae	Cornus	Cornus quinquenervis
Cornaceae	Cornus	Cornus schindleri subsp. poliophylla
Cornaceae	Cornus	Cornus ulotricha
Cornaceae	Cornus	Cornus walteri
Cornaceae	Cornus	Cornus wilsoniana
Crassulaceae	Hylotelephium	Hylotelephium angustum var. longipedunculum
Crassulaceae	Sinocrassula	Sinocrassula indica var. viridiflora
Crassulaceae	Hylotelephium	Hylotelephium angustum
Crassulaceae	Kungia	Kungia schoenlandii var. stenostachya
Crassulaceae	Orostachys	Orostachys chanetii
Crassulaceae	Phedimus	Phedimus aizoon var. scabrus
Crassulaceae	Rhodiola	Rhodiola yunnanensis
Crassulaceae	Sedum	Sedum barbeyi
Crassulaceae	Sedum	Sedum pampaninii
Crassulaceae	Sedum	Sedum phyllanthum
Crassulaceae	Sedum	Sedum planifolium
Crassulaceae	Sedum	Sedum stellariifolium
Cucurbitaceae	Gynostemma	Gynostemma cardiospermum
Cucurbitaceae	Bolbostemma	Bolbostemma paniculatum
Cucurbitaceae	Gynostemma	Gynostemma longipes
Cucurbitaceae	Schizopepon	Schizopepon dioicus
Cucurbitaceae	Schizopepon	Schizopepon dioicus var. wilsonii
Cucurbitaceae	Thladiantha	Thladiantha henryi
Cucurbitaceae	Thladiantha	Thladiantha villosula
Cucurbitaceae	Trichosanthes	Trichosanthes rosthornii
Cupressaceae	Metasequoia	Metasequoia glyptostroboides
Cupressaceae	Thuja	Thuja sutchuenensis
Cupressaceae	Cupressus	Cupressus duclouxiana
Cupressaceae	Cupressus	Cupressus funebris
Cupressaceae	Juniperus	Juniperus formosana
Cupressaceae	Juniperus	Juniperus pingii var. wilsonii
Cyperaceae	Carex	Carex shaanxiensis
Cyperaceae	Blysmus	Blysmus sinocompressus var. nodosus
Cyperaceae	Carex	Carex agglomerata
Cyperaceae	Carex	Carex atrofuscoides
Cyperaceae	Carex	Carex breviaristata
Cyperaceae	Carex	Carex brevicuspis var. basiflora
Cyperaceae	Carex	Carex capilliculmis
Cyperaceae	Carex	Carex capilliformis
Cyperaceae	Carex	Carex chinensis
Cyperaceae	Carex	Carex chungii
Cyperaceae	Carex	Carex cranaocarpa
Cyperaceae	Carex	Carex davidii
Cyperaceae	Carex	Carex diplodon
Cyperaceae	Carex	Carex fargesii
Cyperaceae	Carex	Carex gentilis
Cyperaceae	Carex	Carex gentilis var. intermedia
Cyperaceae	Carex	Carex giraldiana
Cyperaceae	Carex	Carex grandiligulata
Cyperaceae	Carex	Carex henryi
Cyperaceae	Carex	Carex heudesii
Cyperaceae	Carex	Carex huashanica
Cyperaceae	Carex	Carex kansuensis
Cyperaceae	Carex	Carex kwangtoushanica
Cyperaceae	Carex	Carex lancifolia
Cyperaceae	Carex	Carex luctuosa
Cyperaceae	Carex	Carex meihsienica
Cyperaceae	Carex	Carex omeiensis
Cyperaceae	Carex	Carex ovatispiculata
Cyperaceae	Carex	Carex paracuraica
Cyperaceae	Carex	Carex polyschoenoides
Cyperaceae	Carex	Carex pseudodispalata
Cyperaceae	Carex	Carex rochebrunii subsp. remotispicula
Cyperaceae	Carex	Carex rochebrunii subsp. reptans
Cyperaceae	Carex	Carex rubrobrunnea var. taliensis
Cyperaceae	Carex	Carex scabrirostris
Cyperaceae	Carex	Carex schneideri
Cyperaceae	Carex	Carex setosa var. mianxianica
Cyperaceae	Carex	Carex shaanxiensis
Cyperaceae	Carex	Carex stipitinux
Cyperaceae	Carex	Carex thibetica
Cyperaceae	Fimbristylis	Fimbristylis henryi
Cystopteridaceae	Cystopteris	Cystopteris fragilis
Cystopteridaceae	Cystopteris	Cystopteris pellucida
Daphniphyllaceae	Daphniphyllum	Daphniphyllum angustifolium
Dennstaedtiaceae	Dennstaedtia	Dennstaedtia wilfordii
Dennstaedtiaceae	Microlepia	Microlepia marginata
Dennstaedtiaceae	Microlepia	Microlepia pseudostrigosa
Dioscoreaceae	Dioscorea	Dioscorea nipponica subsp. rosthornii
Dioscoreaceae	Dioscorea	Dioscorea zingiberensis
Dryopteridaceae	Cyrtomium	Cyrtomium caryotideum
Dryopteridaceae	Cyrtomium	Cyrtomium fortunei
Dryopteridaceae	Cyrtomium	Cyrtomium macrophyllum
Dryopteridaceae	Cyrtomium	Cyrtomium tsinglingense
Dryopteridaceae	Cyrtomium	Cyrtomium yamamotoi
Dryopteridaceae	Dryopteris	Dryopteris atrata
Dryopteridaceae	Dryopteris	Dryopteris immixta
Dryopteridaceae	Dryopteris	Dryopteris peninsulae
Dryopteridaceae	Dryopteris	Dryopteris pulcherrima
Dryopteridaceae	Dryopteris	Dryopteris rosthornii
Dryopteridaceae	Dryopteris	Dryopteris sericea
Dryopteridaceae	Polystichum	Polystichum baoxingense
Dryopteridaceae	Polystichum	Polystichum erosum
Dryopteridaceae	Polystichum	Polystichum kangdingense
Dryopteridaceae	Polystichum	Polystichum longiaristatum
Dryopteridaceae	Polystichum	Polystichum melanostipes
Dryopteridaceae	Polystichum	Polystichum mollissimum
Dryopteridaceae	Polystichum	Polystichum muscicola
Dryopteridaceae	Polystichum	Polystichum shensiense
Dryopteridaceae	Polystichum	Polystichum sinense
Dryopteridaceae	Polystichum	Polystichum submite
Dryopteridaceae	Polystichum	Polystichum tsus-simense
Ebenaceae	Diospyros	Diospyros armata
Ebenaceae	Diospyros	Diospyros cathayensis
Ebenaceae	Diospyros	Diospyros kaki var. silvestris
Ebenaceae	Diospyros	Diospyros lotus var. mollissima
Ebenaceae	Diospyros	Diospyros rhombifolia
Elaeagnaceae	Elaeagnus	Elaeagnus mollis
Elaeagnaceae	Elaeagnus	Elaeagnus angustata
Elaeagnaceae	Elaeagnus	Elaeagnus bockii
Elaeagnaceae	Elaeagnus	Elaeagnus difficilis
Elaeagnaceae	Elaeagnus	Elaeagnus henryi
Elaeagnaceae	Elaeagnus	Elaeagnus lanceolata
Elaeagnaceae	Elaeagnus	Elaeagnus magna
Elaeagnaceae	Elaeagnus	Elaeagnus viridis
Elaeagnaceae	Hippophae	Hippophae rhamnoides subsp. Sinensis
Elaeocarpaceae	Sloanea	Sloanea hemsleyana
Ericaceae	Pyrola	Pyrola rugosa
Ericaceae	Rhododendron	Rhododendron detersile
Ericaceae	Rhododendron	Rhododendron purdomii
Ericaceae	Enkianthus	Enkianthus chinensis
Ericaceae	Lyonia	Lyonia ovalifolia var. hebecarpa
Ericaceae	Pyrola	Pyrola atropurpurea
Ericaceae	Pyrola	Pyrola calliantha
Ericaceae	Rhododendron	Rhododendron augustinii
Ericaceae	Rhododendron	Rhododendron auriculatum
Ericaceae	Rhododendron	Rhododendron calophytum
Ericaceae	Rhododendron	Rhododendron capitatum
Ericaceae	Rhododendron	Rhododendron clementinae subsp. aureodorsale
Ericaceae	Rhododendron	Rhododendron concinnum
Ericaceae	Rhododendron	Rhododendron declivatum
Ericaceae	Rhododendron	Rhododendron discolor
Ericaceae	Rhododendron	Rhododendron fortunei
Ericaceae	Rhododendron	Rhododendron hunnewellianum
Ericaceae	Rhododendron	Rhododendron hypoglaucum
Ericaceae	Rhododendron	Rhododendron maculiferum
Ericaceae	Rhododendron	Rhododendron mariesii
Ericaceae	Rhododendron	Rhododendron oreodoxa var. fargesii
Ericaceae	Rhododendron	Rhododendron oreodoxa
Ericaceae	Rhododendron	Rhododendron oreodoxa var. shensiense
Ericaceae	Rhododendron	Rhododendron pachytrichum
Ericaceae	Rhododendron	Rhododendron polylepis
Ericaceae	Rhododendron	Rhododendron praevernum
Ericaceae	Rhododendron	Rhododendron przewalskii
Ericaceae	Rhododendron	Rhododendron roxieanum
Ericaceae	Rhododendron	Rhododendron rufum
Ericaceae	Rhododendron	Rhododendron stamineum
Ericaceae	Rhododendron	Rhododendron sutchuenense
Ericaceae	Rhododendron	Rhododendron taibaiense
Ericaceae	Vaccinium	Vaccinium henryi
Ericaceae	Vaccinium	Vaccinium japonicum var. sinicum
Ericaceae	Vaccinium	Vaccinium mandarinorum
Eucommiaceae	Eucommia	Eucommia ulmoides
Euphorbiaceae	Alchornea	Alchornea davidii
Euphorbiaceae	Discocleidion	Discocleidion rufescens
Euphorbiaceae	Euphorbia	Euphorbia kansuensis
Euphorbiaceae	Euphorbia	Euphorbia kansui
Euphorbiaceae	Mallotus	Mallotus tenuifolius var. paxii
Euphorbiaceae	Speranskia	Speranskia cantonensis
Euphorbiaceae	Speranskia	Speranskia tuberculata
Fabaceae	Astragalus	Astragalus henryi
Fabaceae	Astragalus	Astragalus taiyuanensis
Fabaceae	Caragana	Caragana purdomii
Fabaceae	Caragana	Caragana stipitata
Fabaceae	Hedysarum	Hedysarum taipeicum
Fabaceae	Ormosia	Ormosia hosiei
Fabaceae	Astragalus	Astragalus chrysopterus
Fabaceae	Astragalus	Astragalus havianus
Fabaceae	Astragalus	Astragalus huiningensis
Fabaceae	Astragalus	Astragalus kifonsanicus
Fabaceae	Astragalus	Astragalus limprichtii
Fabaceae	Astragalus	Astragalus monadelphus
Fabaceae	Astragalus	Astragalus satoi
Fabaceae	Astragalus	Astragalus taipaishanensis
Fabaceae	Astragalus	Astragalus xitaibaicus
Fabaceae	Campylotropis	Campylotropis macrocarpa var. hupehensis
Fabaceae	Caragana	Caragana boisii
Fabaceae	Caragana	Caragana leveillei
Fabaceae	Caragana	Caragana opulens
Fabaceae	Caragana	Caragana roborovskyi
Fabaceae	Caragana	Caragana rosea
Fabaceae	Caragana	Caragana shensiensis
Fabaceae	Cladrastis	Cladrastis delavayi
Fabaceae	Cladrastis	Cladrastis wilsonii
Fabaceae	Corethrodendron	Corethrodendron multijugum
Fabaceae	Gleditsia	Gleditsia microphylla
Fabaceae	Gleditsia	Gleditsia sinensis
Fabaceae	Hedysarum	Hedysarum dentatoalatum
Fabaceae	Hedysarum	Hedysarum petrovii
Fabaceae	Indigofera	Indigofera amblyantha
Fabaceae	Indigofera	Indigofera carlesii
Fabaceae	Indigofera	Indigofera fortunei
Fabaceae	Indigofera	Indigofera silvestrii
Fabaceae	Lathyrus	Lathyrus dielsianus
Fabaceae	Lespedeza	Lespedeza potaninii
Fabaceae	Maackia	Maackia hupehensis
Fabaceae	Maackia	Maackia hwashanensis
Fabaceae	Maackia	Maackia tenuifolia
Fabaceae	Medicago	Medicago archiducis-nicolaii
Fabaceae	Oxytropis	Oxytropis chinglingensis
Fabaceae	Oxytropis	Oxytropis giraldii
Fabaceae	Oxytropis	Oxytropis gueldenstaedtioides
Fabaceae	Oxytropis	Oxytropis latibracteata
Fabaceae	Oxytropis	Oxytropis melanocalyx
Fabaceae	Oxytropis	Oxytropis ramosissima
Fabaceae	Oxytropis	Oxytropis sitaipaiensis
Fabaceae	Oxytropis	Oxytropis taochensis
Fabaceae	Oxytropis	Oxytropis trichophora
Fabaceae	Phyllolobium	Phyllolobium chinense
Fabaceae	Piptanthus	Piptanthus nepalensis
Fabaceae	Rhynchosia	Rhynchosia dielsii
Fabaceae	Sophora	Sophora davidii
Fabaceae	Thermopsis	Thermopsis przewalskii
Fabaceae	Vicia	Vicia chinensis
Fabaceae	Vicia	Vicia kioshanica
Fabaceae	Vicia	Vicia kioshanica
Fabaceae	Vicia	Vicia perelegans
Fabaceae	Vicia	Vicia taipaica
Fabaceae	Wisteria	Wisteria villosa
Fagaceae	Cyclobalanopsis	Cyclobalanopsis gracilis
Fagaceae	Cyclobalanopsis	Cyclobalanopsis multinervis
Fagaceae	Fagus	Fagus engleriana
Fagaceae	Fagus	Fagus hayatae
Fagaceae	Lithocarpus	Lithocarpus cleistocarpus
Fagaceae	Lithocarpus	Lithocarpus henryi
Fagaceae	Quercus	Quercus acrodonta
Fagaceae	Quercus	Quercus baronii
Fagaceae	Quercus	Quercus cocciferoides
Fagaceae	Quercus	Quercus dolicholepis
Fagaceae	Quercus	Quercus engleriana
Fagaceae	Quercus	Quercus fabri
Fagaceae	Quercus	Quercus oxyphylla
Garryaceae	Aucuba	Aucuba albopunctifolia var. angustula
Garryaceae	Aucuba	Aucuba himalaica var. dolichophylla
Garryaceae	Aucuba	Aucuba himalaica var. pilosissima
Garryaceae	Aucuba	Aucuba obcordata
Gentianaceae	Gentiana	Gentiana apiata
Gentianaceae	Gentiana	Gentiana arethusae var. delicatula
Gentianaceae	Gentiana	Gentiana hexaphylla
Gentianaceae	Gentiana	Gentiana licentii
Gentianaceae	Gentiana	Gentiana macrauchena
Gentianaceae	Gentiana	Gentiana officinalis
Gentianaceae	Gentiana	Gentiana oligophylla
Gentianaceae	Gentiana	Gentiana pudica
Gentianaceae	Gentiana	Gentiana rhodantha
Gentianaceae	Gentiana	Gentiana shaanxiensis
Gentianaceae	Gentiana	Gentiana spathulifolia
Gentianaceae	Gentiana	Gentiana sutchuenensis
Gentianaceae	Gentiana	Gentiana vandellioides
Gentianaceae	Gentianopsis	Gentianopsis paludosa var. ovatodeltoidea
Gentianaceae	Halenia	Halenia elliptica var. grandiflora
Gentianaceae	Lomatogonium	Lomatogonium bellum
Gentianaceae	Lomatogonium	Lomatogonium perenne
Gentianaceae	Swertia	Swertia bifolia
Gentianaceae	Swertia	Swertia dichotoma var. punctata
Gentianaceae	Swertia	Swertia kouitchensis
Gentianaceae	Tripterospermum	Tripterospermum coeruleum
Gentianaceae	Tripterospermum	Tripterospermum cordatum
Gentianaceae	Tripterospermum	Tripterospermum discoideum
Gentianaceae	Tripterospermum	Tripterospermum filicaule
Geraniaceae	Geranium	Geranium napuligerum
Geraniaceae	Geranium	Geranium pylzowianum
Geraniaceae	Geranium	Geranium rosthornii
Geraniaceae	Geranium	Geranium shensianum
Gesneriaceae	Petrocosmea	Petrocosmea qinlingensis
Gesneriaceae	Ancylostemon	Ancylostemon saxatilis
Gesneriaceae	Boea	Boea clarkeana
Gesneriaceae	Boea	Boea hygrometrica
Gesneriaceae	Isometrum	Isometrum farreri
Gesneriaceae	Isometrum	Isometrum giraldii
Gesneriaceae	Isometrum	Isometrum primuliflorum
Ginkgoaceae	Ginkgo	Ginkgo biloba
Grossulariaceae	Ribes	Ribes franchetii
Grossulariaceae	Ribes	Ribes giraldii
Grossulariaceae	Ribes	Ribes glabrifolium
Grossulariaceae	Ribes	Ribes himalense var. glandulosum
Grossulariaceae	Ribes	Ribes himalense var. trichophyllum
Grossulariaceae	Ribes	Ribes himalense var. verruculosum
Grossulariaceae	Ribes	Ribes longiracemosum var. gracillimum
Grossulariaceae	Ribes	Ribes mandshuricum var. subglabrum
Grossulariaceae	Ribes	Ribes moupinense
Grossulariaceae	Ribes	Ribes moupinense var. tripartitum
Grossulariaceae	Ribes	Ribes rubrisepalum
Grossulariaceae	Ribes	Ribes stenocarpum
Grossulariaceae	Ribes	Ribes vilmorinii
Hamamelidaceae	Sinowilsonia	Sinowilsonia henryi
Hamamelidaceae	Corylopsis	Corylopsis microcarpa
Hamamelidaceae	Distylium	Distylium chinense
Hamamelidaceae	Fortunearia	Fortunearia sinensis
Hamamelidaceae	Parrotia	Parrotia subaequalis
Hamamelidaceae	Corylopsis	Corylopsis sinensis
Hamamelidaceae	Distylium	Distylium buxifolium
Hamamelidaceae	Loropetalum	Loropetalum chinense var. rubrum
Hamamelidaceae	Sycopsis	Sycopsis sinensis
Helwingiaceae	Helwingia	Helwingia chinensis var. crenata
Helwingiaceae	Helwingia	Helwingia japonica var. hypoleuca
Helwingiaceae	Helwingia	Helwingia japonica var. papillosa
Helwingiaceae	Helwingia	Helwingia omeiensis
Hydrangeaceae	Deinanthe	Deinanthe caerulea
Hydrangeaceae	Decumaria	Decumaria sinensis
Hydrangeaceae	Deinanthe	Deinanthe caerulea
Hydrangeaceae	Deutzia	Deutzia albida
Hydrangeaceae	Deutzia	Deutzia baroniana
Hydrangeaceae	Deutzia	Deutzia discolor
Hydrangeaceae	Deutzia	Deutzia glabrata var. sessilifolia
Hydrangeaceae	Deutzia	Deutzia grandiflora
Hydrangeaceae	Deutzia	Deutzia hypoglauca
Hydrangeaceae	Deutzia	Deutzia longifolia
Hydrangeaceae	Deutzia	Deutzia ningpoensis
Hydrangeaceae	Deutzia	Deutzia parviflora var. micrantha
Hydrangeaceae	Deutzia	Deutzia rubens
Hydrangeaceae	Deutzia	Deutzia taibaiensis
Hydrangeaceae	Hydrangea	Hydrangea bretschneideri
Hydrangeaceae	Hydrangea	Hydrangea coacta
Hydrangeaceae	Hydrangea	Hydrangea hypoglauca
Hydrangeaceae	Hydrangea	Hydrangea longipes var. fulvescens
Hydrangeaceae	Hydrangea	Hydrangea longipes var. lanceolata
Hydrangeaceae	Hydrangea	Hydrangea longipes
Hydrangeaceae	Hydrangea	Hydrangea strigosa
Hydrangeaceae	Hydrangea	Hydrangea xanthoneura
Hydrangeaceae	Philadelphus	Philadelphus dasycalyx
Hydrangeaceae	Philadelphus	Philadelphus incanus var. baileyi
Hydrangeaceae	Philadelphus	Philadelphus incanus var. baileyi
Hydrangeaceae	Philadelphus	Philadelphus kansuensis
Hydrangeaceae	Philadelphus	Philadelphus laxiflorus
Hydrangeaceae	Philadelphus	Philadelphus sericanthus
Hydrangeaceae	Schizophragma	Schizophragma hypoglaucum
Hydrangeaceae	Schizophragma	Schizophragma integrifolium
Hymenophyllaceae	Hymenophyllum	Hymenophyllum corrugatum
Hypericaceae	Hypericum	Hypericum beanii
Hypericaceae	Hypericum	Hypericum elatoides
Hypericaceae	Hypericum	Hypericum faberi
Hypericaceae	Hypericum	Hypericum longistylum
Hypericaceae	Hypericum	Hypericum przewalskii
Hypericaceae	Hypericum	Hypericum subcordatum
Hypodematiaceae	Hypodematium	Hypodematium gracile
Icacinaceae	Hosiea	Hosiea sinensis
Icacinaceae	Nothapodytes	Nothapodytes pittosporoides
Iridaceae	Iris	Iris henryi
Iridaceae	Iris	Iris speculatrix
Iteaceae	Itea	Itea ilicifolia
Juglandaceae	Cyclocarya	Cyclocarya paliurus
Juglandaceae	Pterocarya	Pterocarya hupehensis
Juglandaceae	Pterocarya	Pterocarya macroptera var. insignis
Juglandaceae	Pterocarya	Pterocarya macroptera
Juncaceae	Juncus	Juncus modicus
Juncaceae	Juncus	Juncus potaninii
Juncaceae	Juncus	Juncus tanguticus
Lamiaceae	Ajuga	Ajuga ciliata var. chanetii
Lamiaceae	Ajuga	Ajuga ciliata var. glabrescens
Lamiaceae	Ajuga	Ajuga linearifolia
Lamiaceae	Chelonopsis	Chelonopsis giraldii
Lamiaceae	Clinopodium	Clinopodium polycephalum
Lamiaceae	Elsholtzia	Elsholtzia cyprianii
Lamiaceae	Elsholtzia	Elsholtzia feddei
Lamiaceae	Elsholtzia	Elsholtzia stauntonii
Lamiaceae	Glechoma	Glechoma biondiana
Lamiaceae	Glechoma	Glechoma biondiana var. glabrescens
Lamiaceae	Heterolamium	Heterolamium debile
Lamiaceae	Isodon	Isodon excisoides
Lamiaceae	Isodon	Isodon henryi
Lamiaceae	Isodon	Isodon nervosus
Lamiaceae	Isodon	Isodon parvifolius
Lamiaceae	Isodon	Isodon racemosus
Lamiaceae	Isodon	Isodon rubescens
Lamiaceae	Kinostemon	Kinostemon ornatum
Lamiaceae	Leonurus	Leonurus chaituroides
Lamiaceae	Leonurus	Leonurus pseudomacranthus
Lamiaceae	Loxocalyx	Loxocalyx urticifolius
Lamiaceae	Loxocalyx	Loxocalyx urticifolius var. decemnervius
Lamiaceae	Meehania	Meehania faberi
Lamiaceae	Meehania	Meehania henryi
Lamiaceae	Nepeta	Nepeta fordii
Lamiaceae	Nepeta	Nepeta prattii
Lamiaceae	Phlomis	Phlomis megalantha
Lamiaceae	Phlomis	Phlomis mongolica
Lamiaceae	Phlomis	Phlomis szechuanensis
Lamiaceae	Phlomis	Phlomis umbrosa var. australis
Lamiaceae	Phlomis	Phlomis umbrosa var. latibracteata
Lamiaceae	Phlomis	Phlomis umbrosa var. stenocalyx
Lamiaceae	Phlomis	Phlomis umbrosa
Lamiaceae	Rostrinucula	Rostrinucula dependens
Lamiaceae	Salvia	Salvia cavaleriei var. erythrophylla
Lamiaceae	Salvia	Salvia cavaleriei var. simplicifolia
Lamiaceae	Salvia	Salvia chinensis
Lamiaceae	Salvia	Salvia hupehensis
Lamiaceae	Salvia	Salvia maximowicziana
Lamiaceae	Salvia	Salvia miltiorrhiza var. charbonnelii
Lamiaceae	Salvia	Salvia piasezkii
Lamiaceae	Salvia	Salvia tricuspis
Lamiaceae	Salvia	Salvia umbratica
Lamiaceae	Scutellaria	Scutellaria amoena
Lamiaceae	Scutellaria	Scutellaria caryopteroides
Lamiaceae	Scutellaria	Scutellaria franchetiana
Lamiaceae	Scutellaria	Scutellaria honanensis
Lamiaceae	Scutellaria	Scutellaria rehderiana
Lamiaceae	Scutellaria	Scutellaria scordifolia var. ammophila
Lamiaceae	Scutellaria	Scutellaria scordifolia var. puberula
Lamiaceae	Scutellaria	Scutellaria scordifolia var. villosissima
Lamiaceae	Stachys	Stachys arrecta
Lamiaceae	Stachys	Stachys pseudophlomis
Lamiaceae	Stachys	Stachys sieboldii var. malacotricha
Lamiaceae	Teucrium	Teucrium viscidum var. leiocalyx
Lamiaceae	Teucrium	Teucrium viscidum var. nepetoides
Lamiaceae	Thymus	Thymus mongolicus
Lamiaceae	Callicarpa	Callicarpa giraldii
Lamiaceae	Callicarpa	Callicarpa gracilipes
Lamiaceae	Caryopteris	Caryopteris tangutica
Lamiaceae	Caryopteris	Caryopteris terniflora
Lamiaceae	Premna	Premna puberula
Lardizabalaceae	Akebia	Akebia trifoliata subsp. australis
Lardizabalaceae	Akebia	Archakebia apetala
Lardizabalaceae	Holboellia	Holboellia coriacea
Lardizabalaceae	Sinofranchetia	Sinofranchetia chinensis
Lardizabalaceae	Stauntonia	Stauntonia duclouxii
Lauraceae	Actinodaphne	Actinodaphne obscurinervia
Lauraceae	Machilus	Machilus nanmu
Lauraceae	Phoebe	Phoebe bournei
Lauraceae	Phoebe	Phoebe zhennan
Lauraceae	Actinodaphne	Actinodaphne cupularis
Lauraceae	Cinnamomum	Cinnamomum bodinieri
Lauraceae	Cinnamomum	Cinnamomum longepaniculatum
Lauraceae	Cinnamomum	Cinnamomum septentrionale
Lauraceae	Cinnamomum	Cinnamomum wilsonii
Lauraceae	Lindera	Lindera floribunda
Lauraceae	Lindera	Lindera fragrans
Lauraceae	Lindera	Lindera limprichtii
Lauraceae	Lindera	Lindera megaphylla
Lauraceae	Lindera	Lindera pulcherrima var. attenuata
Lauraceae	Lindera	Lindera pulcherrima var. hemsleyana
Lauraceae	Lindera	Lindera tienchuanensis
Lauraceae	Litsea	Litsea hupehana
Lauraceae	Litsea	Litsea moupinensis var. szechuanica
Lauraceae	Litsea	Litsea pungens
Lauraceae	Litsea	Litsea rubescens
Lauraceae	Litsea	Litsea tsinlingensis
Lauraceae	Litsea	Litsea veitchiana
Lauraceae	Machilus	Machilus faberi
Lauraceae	Machilus	Machilus montana
Lauraceae	Neolitsea	Neolitsea confertifolia
Lauraceae	Neolitsea	Neolitsea wushanica
Lauraceae	Phoebe	Phoebe hui
Lauraceae	Phoebe	Phoebe hunanensis
Lauraceae	Phoebe	Phoebe neurantha
Lauraceae	Phoebe	Phoebe neuranthoides
Liliaceae	Fritillaria	Fritillaria taipaiensis
Liliaceae	Cardiocrinum	Cardiocrinum cathayanum
Liliaceae	Fritillaria	Fritillaria taipaiensis
Liliaceae	Lilium	Lilium brownii
Liliaceae	Lilium	Lilium brownii var. viridulum
Liliaceae	Lilium	Lilium fargesii
Liliaceae	Lilium	Lilium leucanthum
Liliaceae	Lilium	Lilium papilliferum
Liliaceae	Streptopus	Streptopus obtusatus
Loganiaceae	Gardneria	Gardneria lanceolata
Loranthaceae	Taxillus	Taxillus sutchuenensis
Lycopodiaceae	Huperzia	Huperzia chinensis
Lycopodiaceae	Lycopodium	Lycopodium obscurum f. obscurum/Lycopodium obscurum
Lycopodiaceae	Lycopodium	Lycopodium zonatum
Lythraceae	Lagerstroemia	Lagerstroemia excelsa
Magnoliaceae	Michelia	Michelia wilsonii
Magnoliaceae	Yulania	Yulania amoena
Magnoliaceae	Yulania	Yulania dawsoniana
Magnoliaceae	Yulania	Yulania liliiflora
Magnoliaceae	Yulania	Yulania sargentiana
Magnoliaceae	Yulania	Yulania viridula
Magnoliaceae	Yulania	Yulania zenii
Magnoliaceae	Houpoea	Houpoea officinalis
Magnoliaceae	Michelia	Michelia cavaleriei var. platypetala
Magnoliaceae	Michelia	Michelia maudiae
Magnoliaceae	Yulania	Yulania cylindrica
Magnoliaceae	Yulania	Yulania denudata
Magnoliaceae	Yulania	Yulania sprengerii
Malvaceae	Hibiscus	Hibiscus leviseminus
Malvaceae	Grewia	Grewia biloba var. parviflora
Malvaceae	Tilia	Tilia chinensis
Malvaceae	Tilia	Tilia chinensis var. intonsa
Malvaceae	Tilia	Tilia chinensis var. investita
Malvaceae	Tilia	Tilia henryana
Malvaceae	Tilia	Tilia henryana var. subglabra
Malvaceae	Tilia	Tilia oliveri
Malvaceae	Tilia	Tilia paucicostata var. dictyoneura
Malvaceae	Tilia	Tilia paucicostata var. dictyoneura
Malvaceae	Tilia	Tilia paucicostata var. yunnanensis
Malvaceae	Tilia	Tilia tuan
Mazaceae	Mazus	Mazus spicatus
Melanthiaceae	Paris	Paris fargesii var. petiolata
Melanthiaceae	Paris	Paris bashanensis
Melanthiaceae	Paris	Paris fargesii var. petiolata
Melanthiaceae	Paris	Paris polyphylla var. latifolia
Melanthiaceae	Veratrum	Veratrum grandiflorum
Melanthiaceae	Ypsilandra	Ypsilandra thibetica
Menispermaceae	Cyclea	Cyclea racemosa
Menispermaceae	Stephania	Stephania sinica
Moraceae	Ficus	Ficus sarmentosa var. henryi
Nartheciaceae	Aletris	Aletris glandulifera
Nartheciaceae	Aletris	Aletris stenoloba
Nitrariaceae	Nitraria	Nitraria tangutorum
Nitrariaceae	Peganum	Peganum multisectum
Nyctaginaceae	Oxybaphus	Oxybaphus himalaicus var. chinensis
Nyssaceae	Camptotheca	Camptotheca acuminata
Nyssaceae	Davidia	Davidia involucrata
Oleaceae	Fraxinus	Fraxinus baroniana
Oleaceae	Osmanthus	Osmanthus venosus
Oleaceae	Forsythia	Forsythia giraldiana
Oleaceae	Forsythia	Forsythia mira
Oleaceae	Forsythia	Forsythia suspensa
Oleaceae	Fraxinus	Fraxinus depauperata
Oleaceae	Fraxinus	Fraxinus odontocalyx
Oleaceae	Ligustrum	Ligustrum expansum
Oleaceae	Ligustrum	Ligustrum henryi
Oleaceae	Ligustrum	Ligustrum leucanthum
Oleaceae	Ligustrum	Ligustrum lucidum
Oleaceae	Ligustrum	Ligustrum pedunculare
Oleaceae	Ligustrum	Ligustrum quihoui
Oleaceae	Ligustrum	Ligustrum sinense var. myrianthum
Oleaceae	Ligustrum	Ligustrum strongylophyllum
Oleaceae	Osmanthus	Osmanthus armatus
Oleaceae	Osmanthus	Osmanthus fragrans
Oleaceae	Syringa	Syringa komarowii subsp. Reflexa
Oleaceae	Syringa	Syringa komarowii
Oleaceae	Syringa	Syringa pinnatifolia
Oleaceae	Syringa	Syringa sweginzowii
Oleaceae	Syringa	Syringa tomentella
Oleaceae	Syringa	Syringa villosa
Oleaceae	Syringa	Syringa yunnanensis
Onagraceae	Circaea	Circaea glabrescens
Onagraceae	Epilobium	Epilobium subcoriaceum
Orchidaceae	Bulbophyllum	Bulbophyllum chondriophorum
Orchidaceae	Bulbophyllum	Bulbophyllum henanense
Orchidaceae	Calanthe	Calanthe emeishanica
Orchidaceae	Changnienia	Changnienia amoena
Orchidaceae	Cypripedium	Cypripedium fasciolatum
Orchidaceae	Cypripedium	Cypripedium franchetii
Orchidaceae	Cypripedium	Cypripedium taibaiense
Orchidaceae	Dendrobium	Dendrobium flexicaule
Orchidaceae	Galearis	Galearis tschiliensis
Orchidaceae	Goodyera	Goodyera wolongensis
Orchidaceae	Habenaria	Habenaria fargesii
Orchidaceae	Myrmechis	Myrmechis chinensis
Orchidaceae	Neofinetia	Neofinetia richardsiana
Orchidaceae	Neottia	Neottia oblata
Orchidaceae	Neottia	Neottia puberula var. maculata
Orchidaceae	Nothodoritis	Nothodoritis zhejiangensis
Orchidaceae	Oberonia	Oberonia sinica
Orchidaceae	Tipularia	Tipularia szechuanica
Orchidaceae	Amitostigma	Amitostigma monanthum
Orchidaceae	Androcorys	Androcorys ophioglossoides
Orchidaceae	Bulbophyllum	Bulbophyllum chondriophorum
Orchidaceae	Bulbophyllum	Bulbophyllum henanense
Orchidaceae	Calanthe	Calanthe emeishanica
Orchidaceae	Changnienia	Changnienia amoena
Orchidaceae	Cymbidium	Cymbidium serratum
Orchidaceae	Cypripedium	Cypripedium fasciolatum
Orchidaceae	Cypripedium	Cypripedium franchetii
Orchidaceae	Cypripedium	Cypripedium henryi
Orchidaceae	Cypripedium	Cypripedium taibaiense
Orchidaceae	Dendrobium	Dendrobium flexicaule
Orchidaceae	Galearis	Galearis tschiliensis
Orchidaceae	Gastrochilus	Gastrochilus formosanus
Orchidaceae	Goodyera	Goodyera wolongensis
Orchidaceae	Habenaria	Habenaria fargesii
Orchidaceae	Habenaria	Habenaria glaucifolia
Orchidaceae	Habenaria	Habenaria szechuanica
Orchidaceae	Hemipilia	Hemipilia crassicalcarata
Orchidaceae	Hemipilia	Hemipilia flabellata
Orchidaceae	Hemipilia	Hemipilia henryi
Orchidaceae	Herminium	Herminium ophioglossoides
Orchidaceae	Ischnogyne	Ischnogyne mandarinorum
Orchidaceae	Liparis	Liparis angustioblonga
Orchidaceae	Liparis	Liparis fargesii
Orchidaceae	Liparis	Liparis pauliana
Orchidaceae	Myrmechis	Myrmechis chinensis
Orchidaceae	Neofinetia	Neofinetia richardsiana
Orchidaceae	Neottia	Neottia chenii
Orchidaceae	Neottia	Neottia oblata
Orchidaceae	Neottia	Neottia puberula var. maculata
Orchidaceae	Neottia	Neottia taibaishanensis
Orchidaceae	Neottia	Neottia wardii
Orchidaceae	Nothodoritis	Nothodoritis zhejiangensis
Orchidaceae	Oberonia	Oberonia sinica
Orchidaceae	Oreorchis	Oreorchis fargesii
Orchidaceae	Oreorchis	Oreorchis nana
Orchidaceae	Pleione	Pleione bulbocodioides
Orchidaceae	Ponerorchis	Ponerorchis limprichtii
Orchidaceae	Tipularia	Tipularia szechuanica
Orobanchaceae	Pedicularis	Pedicularis bicolor
Orobanchaceae	Pedicularis	Pedicularis odontochila
Orobanchaceae	Orobanche	Orobanche mongolica
Orobanchaceae	Orobanche	Orobanche ombrochares
Orobanchaceae	Brandisia	Brandisia hancei
Orobanchaceae	Euphrasia	Euphrasia pectinata subsp. sichuanica
Orobanchaceae	Pedicularis	Pedicularis bicolor
Orobanchaceae	Pedicularis	Pedicularis chinensis
Orobanchaceae	Pedicularis	Pedicularis curvituba subsp. provotii
Orobanchaceae	Pedicularis	Pedicularis davidii
Orobanchaceae	Pedicularis	Pedicularis decora
Orobanchaceae	Pedicularis	Pedicularis dissecta
Orobanchaceae	Pedicularis	Pedicularis giraldiana
Orobanchaceae	Pedicularis	Pedicularis muscicola
Orobanchaceae	Pedicularis	Pedicularis nasturtiifolia
Orobanchaceae	Pedicularis	Pedicularis odontochila
Orobanchaceae	Pedicularis	Pedicularis plicata
Orobanchaceae	Pedicularis	Pedicularis resupinata subsp. galeobdolon
Orobanchaceae	Pedicularis	Pedicularis resupinata subsp. lasiophylla
Orobanchaceae	Pedicularis	Pedicularis rudis
Orobanchaceae	Pedicularis	Pedicularis shansiensis
Orobanchaceae	Pedicularis	Pedicularis torta
Orobanchaceae	Rehmannia	Rehmannia piasezkii
Paeoniaceae	Paeonia	Paeonia ostii
Paeoniaceae	Paeonia	Paeonia suffruticosa
Paeoniaceae	Paeonia	Paeonia jishanensis
Paeoniaceae	Paeonia	Paeonia rockii
Paeoniaceae	Paeonia	Paeonia rockii subsp. taibaishanica
Paeoniaceae	Paeonia	Paeonia mairei
Papaveraceae	Corydalis	Corydalis anethifolia
Papaveraceae	Corydalis	Corydalis yanhusuo
Papaveraceae	Meconopsis	Meconopsis quintuplinervia var. glabra
Papaveraceae	Corydalis	Corydalis adunca
Papaveraceae	Corydalis	Corydalis fargesii
Papaveraceae	Corydalis	Corydalis giraldii
Papaveraceae	Corydalis	Corydalis linarioides
Papaveraceae	Corydalis	Corydalis tomentella
Papaveraceae	Corydalis	Corydalis wilsonii
Papaveraceae	Corydalis	Corydalis acuminata
Papaveraceae	Corydalis	Corydalis anethifolia
Papaveraceae	Corydalis	Corydalis chingii
Papaveraceae	Corydalis	Corydalis hemsleyana
Papaveraceae	Corydalis	Corydalis jingyuanensis
Papaveraceae	Corydalis	Corydalis nanwutaishanensis
Papaveraceae	Corydalis	Corydalis pseudoincisa
Papaveraceae	Corydalis	Corydalis shensiana
Papaveraceae	Corydalis	Corydalis ternatifolia
Papaveraceae	Corydalis	Corydalis trisecta
Papaveraceae	Corydalis	Corydalis gamosepala
Papaveraceae	Corydalis	Corydalis yanhusuo
Papaveraceae	Corydalis	Corydalis caudata
Papaveraceae	Corydalis	Corydalis cheilanthifolia
Papaveraceae	Corydalis	Corydalis saxicola
Papaveraceae	Dicranostigma	Dicranostigma leptopodum
Papaveraceae	Eomecon	Eomecon chionantha
Papaveraceae	Hylomecon	Hylomecon japonica var. subincisa
Papaveraceae	Meconopsis	Meconopsis oliveriana
Papaveraceae	Meconopsis	Meconopsis quintuplinervia
Papaveraceae	Meconopsis	Meconopsis quintuplinervia var. glabra
Papaveraceae	Stylophorum	Stylophorum lasiocarpum
Papaveraceae	Stylophorum	Stylophorum sutchuenense
Pentaphylacaceae	Cleyera	Cleyera lipingensis
Pentaphylacaceae	Eurya	Eurya alata
Pentaphylacaceae	Eurya	Eurya brevistyla
Pentaphylacaceae	Eurya	Eurya obtusifolia
Phrymaceae	Mimulus	Mimulus szechuanensis
Phyllanthaceae	Bischofia	Bischofia polycarpa
Pinaceae	Abies	Abies chensiensis
Pinaceae	Abies	Abies fargesii
Pinaceae	Larix	Larix potaninii var. chinensis
Pinaceae	Picea	Picea asperata
Pinaceae	Picea	Picea brachytyla
Pinaceae	Picea	Picea meyeri
Pinaceae	Picea	Picea neoveitchii
Pinaceae	Picea	Picea wilsonii
Pinaceae	Pinus	Pinus bungeana
Pinaceae	Pinus	Pinus massoniana
Pinaceae	Pinus	Pinus tabuliformis
Pinaceae	Pinus	Pinus taiwanensis
Pinaceae	Pseudotsuga	Pseudotsuga sinensis
Pinaceae	Tsuga	Tsuga chinensis
Pinaceae	Larix	Larix gmelinii var. principis-rupprechtii
Pinaceae	Pinus	Pinus tabuliformis var. henryi
Pinaceae	Pseudolarix	Pseudolarix amabilis
Piperaceae	Piper	Piper bambusifolium
Pittosporaceae	Pittosporum	Pittosporum heterophyllum
Pittosporaceae	Pittosporum	Pittosporum rehderianum
Pittosporaceae	Pittosporum	Pittosporum truncatum
Plantaginaceae	Pseudolysimachion	Pseudolysimachion linariifolium subsp. dilatatum
Plantaginaceae	Veronica	Veronica fargesii
Plantaginaceae	Veronica	Veronica henryi
Plantaginaceae	Veronica	Veronica rockii
Plantaginaceae	Veronica	Veronica tsinglingensis
Plantaginaceae	Veronica	Veronica vandellioides
Plantaginaceae	Veronicastrum	Veronicastrum latifolium
Plantaginaceae	Veronicastrum	Veronicastrum stenostachyum
Poaceae	Psathyrostachys	Psathyrostachys huashanica
Poaceae	Achnatherum	Achnatherum chinense
Poaceae	Achnatherum	Achnatherum chingii
Poaceae	Achnatherum	Achnatherum henryi
Poaceae	Agropyron	Agropyron mongolicum
Poaceae	Agrostis	Agrostis arisan-montana
Poaceae	Agrostis	Agrostis hugoniana
Poaceae	Aristida	Aristida triseta
Poaceae	Arundinaria	Arundinaria fargesii
Poaceae	Bambusa	Bambusa emeiensis
Poaceae	Bromus	Bromus plurinodis
Poaceae	Chimonobambusa	Chimonobambusa angustifolia
Poaceae	Chimonobambusa	Chimonobambusa purpurea
Poaceae	Cleistogenes	Cleistogenes caespitosa
Poaceae	Cleistogenes	Cleistogenes mucronata
Poaceae	Cleistogenes	Cleistogenes polyphylla
Poaceae	Deschampsia	Deschampsia cespitosa subsp. ivanovae
Poaceae	Deyeuxia	Deyeuxia conferta
Poaceae	Deyeuxia	Deyeuxia effusiflora
Poaceae	Elymus	Elymus barbicallus
Poaceae	Elymus	Elymus ciliaris var. lasiophyllus
Poaceae	Elymus	Elymus dahuricus var. cylindricus
Poaceae	Elymus	Elymus grandis
Poaceae	Elymus	Elymus hondae
Poaceae	Elymus	Elymus pendulinus subsp. multiculmis
Poaceae	Elymus	Elymus pendulinus subsp. pubicaulis
Poaceae	Elymus	Elymus serotinus
Poaceae	Elymus	Elymus shandongensis
Poaceae	Elymus	Elymus sinicus var. medius
Poaceae	Elymus	Elymus sinicus var. medius
Poaceae	Elymus	Elymus strictus
Poaceae	Fargesia	Fargesia decurvata
Poaceae	Fargesia	Fargesia dracocephala
Poaceae	Fargesia	Fargesia nitida
Poaceae	Fargesia	Fargesia qinlingensis
Poaceae	Fargesia	Fargesia spathacea
Poaceae	Festuca	Festuca fascinata
Poaceae	Festuca	Festuca sinensis
Poaceae	Helictotrichon	Helictotrichon delavayi
Poaceae	Helictotrichon	Helictotrichon leianthum
Poaceae	Indocalamus	Indocalamus bashanensis
Poaceae	Indocalamus	Indocalamus latifolius
Poaceae	Melica	Melica przewalskyi
Poaceae	Melica	Melica radula
Poaceae	Pennisetum	Pennisetum longissimum
Poaceae	Pennisetum	Pennisetum shaanxiense
Poaceae	Phyllostachys	Phyllostachys heteroclada
Poaceae	Phyllostachys	Phyllostachys sulphurea var. viridis
Poaceae	Piptatherum	Piptatherum tibeticum
Poaceae	Pleioblastus	Pleioblastus amarus
Poaceae	Poa	Poa faberi
Poaceae	Poa	Poa faberi var. longifolia
Poaceae	Poa	Poa szechuensis var. debilior
Poaceae	Psathyrostachys	Psathyrostachys huashanica
Poaceae	Shibataea	Shibataea chinensis
Poaceae	Spodiopogon	Spodiopogon tainanensis
Poaceae	Stipa	Stipa penicillata
Poaceae	Stipa	Stipa przewalskyi
Poaceae	Trisetum	Trisetum henryi
Poaceae	Trisetum	Trisetum pauciflorum
Polygonaceae	Rheum	Rheum tanguticum var. tanguticum/Rheum tanguticum
Polygonaceae	Antenoron	Antenoron filiforme var. neofiliforme
Polygonaceae	Atraphaxis	Atraphaxis manshurica
Polygonaceae	Fallopia	Fallopia aubertii
Polygonaceae	Fallopia	Fallopia cynanchoides
Polygonaceae	Polygonum	Polygonum darrisii
Polygonaceae	Polygonum	Polygonum runcinatum var. sinense
Polygonaceae	Polygonum	Polygonum sparsipilosum var. hubertii
Polygonaceae	Polygonum	Polygonum sparsipilosum var. hubertii
Polygonaceae	Polygonum	Polygonum suffultum var. pergracile
Polygonaceae	Rheum	Rheum hotaoense
Polygonaceae	Rheum	Rheum officinale
Polygonaceae	Rheum	Rheum palmatum
Polygonaceae	Rheum	Rheum tanguticum
Polypodiaceae	Drynaria	Drynaria baronii
Polypodiaceae	Loxogramme	Loxogramme salicifolia
Polypodiaceae	Lemmaphyllum	Lemmaphyllum diversum
Polypodiaceae	Lemmaphyllum	Lemmaphyllum drymoglossoides
Polypodiaceae	Lepisorus	Lepisorus albertii
Polypodiaceae	Lepisorus	Lepisorus angustus
Polypodiaceae	Lepisorus	Lepisorus bicolor
Polypodiaceae	Lepisorus	Lepisorus contortus
Polypodiaceae	Lepisorus	Lepisorus crassipes
Polypodiaceae	Lepisorus	Lepisorus likiangensis
Polypodiaceae	Lepisorus	Lepisorus loriformis
Polypodiaceae	Lepisorus	Lepisorus macrosphaerus
Polypodiaceae	Lepisorus	Lepisorus marginatus
Polypodiaceae	Lepisorus	Lepisorus thaipaiensis
Polypodiaceae	Neolepisorus	Neolepisorus ovatus
Polypodiaceae	Selliguea	Selliguea conjuncta
Polypodiaceae	Selliguea	Selliguea majoensis
Polypodiaceae	Selliguea	Selliguea shensiensis
Polypodiaceae	Polypodiodes	Polypodiodes amoena var. amoena/Polypodiodes amoena
Polypodiaceae	Polypodiodes	Polypodiodes chinensis
Polypodiaceae	Pyrrosia	Pyrrosia calvata
Polypodiaceae	Pyrrosia	Pyrrosia davidii
Polypodiaceae	Pyrrosia	Pyrrosia drakeana
Primulaceae	Primula	Primula filchnerae
Primulaceae	Primula	Primula rupestris
Primulaceae	Primula	Primula sinensis
Primulaceae	Androsace	Androsace engleri
Primulaceae	Androsace	Androsace laxa
Primulaceae	Lysimachia	Lysimachia crista-galli
Primulaceae	Lysimachia	Lysimachia pseudohenryi
Primulaceae	Lysimachia	Lysimachia auriculata
Primulaceae	Lysimachia	Lysimachia crispidens
Primulaceae	Lysimachia	Lysimachia pentapetala
Primulaceae	Lysimachia	Lysimachia silvestrii
Primulaceae	Lysimachia	Lysimachia stenosepala
Primulaceae	Primula	Primula alsophila
Primulaceae	Primula	Primula conspersa
Primulaceae	Primula	Primula filchnerae
Primulaceae	Primula	Primula giraldiana
Primulaceae	Primula	Primula handeliana
Primulaceae	Primula	Primula huashanensis
Primulaceae	Primula	Primula knuthiana
Primulaceae	Primula	Primula obconica
Primulaceae	Primula	Primula odontocalyx
Primulaceae	Primula	Primula rupestris
Primulaceae	Primula	Primula scopulorum
Primulaceae	Primula	Primula sinensis
Primulaceae	Primula	Primula stenocalyx
Primulaceae	Primula	Primula woodwardii
Pteridaceae	Adiantum	Adiantum davidii
Pteridaceae	Adiantum	Adiantum refractum
Pteridaceae	Adiantum	Adiantum erythrochlamys
Pteridaceae	Adiantum	Adiantum fimbriatum
Pteridaceae	Adiantum	Adiantum capillus-veneris
Pteridaceae	Adiantum	Adiantum myriosorum
Pteridaceae	Adiantum	Adiantum pedatum
Pteridaceae	Coniogramme	Coniogramme intermedia
Pteridaceae	Coniogramme	Coniogramme rosthornii
Pteridaceae	Coniogramme	Coniogramme sinensis
Pteridaceae	Coniogramme	Coniogramme suprapilosa
Pteridaceae	Coniogramme	Coniogramme wilsonii
Pteridaceae	Paragymnopteris	Paragymnopteris bipinnata var. auriculata
Pteridaceae	Paragymnopteris	Paragymnopteris delavayi
Pteridaceae	Pteris	Pteris actiniopteroides
Pteridaceae	Aleuritopteris	Aleuritopteris argentea
Pteridaceae	Aleuritopteris	Aleuritopteris duclouxii
Pteridaceae	Aleuritopteris	Aleuritopteris niphobola
Pteridaceae	Onychium	Onychium japonicum
Pteridaceae	Onychium	Onychium moupinense
Pteridaceae	Cheilanthes	Cheilanthes brausei
Pteridaceae	Aleuritopteris	Aleuritopteris albofusca
Ranunculaceae	Aconitum	Aconitum taipeicum
Ranunculaceae	Callianthemum	Callianthemum taipaicum
Ranunculaceae	Coptis	Coptis chinensis
Ranunculaceae	Helleborus	Helleborus thibetanus
Ranunculaceae	Hepatica	Hepatica henryi
Ranunculaceae	Aconitum	Aconitum cannabifolium
Ranunculaceae	Aconitum	Aconitum carmichaeli var. pubescens
Ranunculaceae	Aconitum	Aconitum flavum
Ranunculaceae	Aconitum	Aconitum henryi
Ranunculaceae	Aconitum	Aconitum pendulum
Ranunculaceae	Aconitum	Aconitum sinomontanum
Ranunculaceae	Aconitum	Aconitum taipeicum
Ranunculaceae	Aconitum	Aconitum tanguticum
Ranunculaceae	Adonis	Adonis sutchuenensis
Ranunculaceae	Anemone	Anemone rivularis var. flore-minore
Ranunculaceae	Anemone	Anemone taipaiensis
Ranunculaceae	Anemone	Anemone tomentosa
Ranunculaceae	Aquilegia	Aquilegia ecalcarata
Ranunculaceae	Aquilegia	Aquilegia incurvata
Ranunculaceae	Aquilegia	Aquilegia oxysepala var. kansuensis
Ranunculaceae	Aquilegia	Aquilegia yabeana
Ranunculaceae	Callianthemum	Callianthemum taipaicum
Ranunculaceae	Clematis	Clematis apiifolia var. argentilucida
Ranunculaceae	Clematis	Clematis armandii var. farquhariana
Ranunculaceae	Clematis	Clematis chinensis var. vestita
Ranunculaceae	Clematis	Clematis dasyandra
Ranunculaceae	Clematis	Clematis fruticosa var. lobata
Ranunculaceae	Clematis	Clematis grandidentata
Ranunculaceae	Clematis	Clematis gratopsis
Ranunculaceae	Clematis	Clematis henryi
Ranunculaceae	Clematis	Clematis henryi var. ternata
Ranunculaceae	Clematis	Clematis kirilowii
Ranunculaceae	Clematis	Clematis nannophylla
Ranunculaceae	Clematis	Clematis obscura
Ranunculaceae	Clematis	Clematis otophora
Ranunculaceae	Clematis	Clematis pashanensis
Ranunculaceae	Clematis	Clematis pashanensis var. latisepala
Ranunculaceae	Clematis	Clematis peterae
Ranunculaceae	Clematis	Clematis peterae var. trichocarpa
Ranunculaceae	Clematis	Clematis pogonandra
Ranunculaceae	Clematis	Clematis potaninii
Ranunculaceae	Clematis	Clematis pseudootophora
Ranunculaceae	Clematis	Clematis puberula var. ganpiniana
Ranunculaceae	Clematis	Clematis puberula var. tenuisepala
Ranunculaceae	Clematis	Clematis shensiensis
Ranunculaceae	Clematis	Clematis tomentella
Ranunculaceae	Clematis	Clematis uncinata var. coriacea
Ranunculaceae	Coptis	Coptis chinensis
Ranunculaceae	Delphinium	Delphinium anthriscifolium var. majus
Ranunculaceae	Delphinium	Delphinium giraldii
Ranunculaceae	Delphinium	Delphinium grandiflorum var. leiocarpum
Ranunculaceae	Delphinium	Delphinium grandiflorum var. gilgianum
Ranunculaceae	Delphinium	Delphinium henryi
Ranunculaceae	Delphinium	Delphinium hirticaule
Ranunculaceae	Delphinium	Delphinium honanense
Ranunculaceae	Delphinium	Delphinium honanense var. piliferum
Ranunculaceae	Delphinium	Delphinium potaninii
Ranunculaceae	Delphinium	Delphinium siwanense
Ranunculaceae	Delphinium	Delphinium taipaicum
Ranunculaceae	Dichocarpum	Dichocarpum fargesii
Ranunculaceae	Dichocarpum	Dichocarpum franchetii
Ranunculaceae	Helleborus	Helleborus thibetanus
Ranunculaceae	Hepatica	Hepatica henryi
Ranunculaceae	Kingdonia	Kingdonia uniflora
Ranunculaceae	Ranunculus	Ranunculus dielsianus var. suprasericeus
Ranunculaceae	Ranunculus	Ranunculus nematolobus
Ranunculaceae	Ranunculus	Ranunculus petrogeiton
Ranunculaceae	Ranunculus	Ranunculus sinovaginatus
Ranunculaceae	Ranunculus	Ranunculus tanguticus var. dasycarpus
Ranunculaceae	Thalictrum	Thalictrum brevisericeum
Ranunculaceae	Thalictrum	Thalictrum fargesii
Ranunculaceae	Thalictrum	Thalictrum foeniculaceum
Ranunculaceae	Thalictrum	Thalictrum ichangense
Ranunculaceae	Thalictrum	Thalictrum oligandrum
Ranunculaceae	Thalictrum	Thalictrum przewalskii
Ranunculaceae	Thalictrum	Thalictrum robustum
Ranunculaceae	Thalictrum	Thalictrum shensiense
Ranunculaceae	Thalictrum	Thalictrum tenue
Ranunculaceae	Thalictrum	Thalictrum uncinulatum
Ranunculaceae	Trollius	Trollius buddae
Ranunculaceae	Trollius	Trollius farreri
Ranunculaceae	Berchemia	Berchemia polyphylla var. leioclada
Ranunculaceae	Berchemia	Berchemia sinica
Ranunculaceae	Berchemia	Berchemia yunnanensis
Rhamnaceae	Rhamnella	Rhamnella martinii
Rhamnaceae	Rhamnus	Rhamnus arguta
Rhamnaceae	Rhamnus	Rhamnus arguta var. velutina
Rhamnaceae	Rhamnus	Rhamnus bungeana
Rhamnaceae	Rhamnus	Rhamnus dumetorum
Rhamnaceae	Rhamnus	Rhamnus esquirolii
Rhamnaceae	Rhamnus	Rhamnus hemsleyana
Rhamnaceae	Rhamnus	Rhamnus heterophylla
Rhamnaceae	Rhamnus	Rhamnus hupehensis
Rhamnaceae	Rhamnus	Rhamnus iteinophylla
Rhamnaceae	Rhamnus	Rhamnus leptophylla
Rhamnaceae	Rhamnus	Rhamnus rosthornii
Rhamnaceae	Rhamnus	Rhamnus rugulosa
Rhamnaceae	Rhamnus	Rhamnus rugulosa var. glabrata
Rhamnaceae	Rhamnus	Rhamnus sargentiana
Rhamnaceae	Rhamnus	Rhamnus tangutica
Rhamnaceae	Rhamnus	Rhamnus utilis var. hypochrysa
Rhamnaceae	Sageretia	Sageretia paucicostata
Rhamnaceae	Sageretia	Sageretia pycnophylla
Rhamnaceae	Sageretia	Sageretia subcaudata
Rhamnaceae	Ziziphus	Ziziphus jujuba var. inermis
Rosaceae	Sorbus	Sorbus tsinlingensis
Rosaceae	Sorbus	Sorbus yuana
Rosaceae	Amelanchier	Amelanchier sinica
Rosaceae	Amygdalus	Amygdalus davidiana
Rosaceae	Amygdalus	Amygdalus davidiana var. potaninii
Rosaceae	Amygdalus	Amygdalus kansuensis
Rosaceae	Amygdalus	Amygdalus tangutica
Rosaceae	Armeniaca	Armeniaca holosericea
Rosaceae	Armeniaca	Armeniaca vulgaris var. zhidanensis
Rosaceae	Cerasus	Cerasus clarofolia
Rosaceae	Cerasus	Cerasus conadenia
Rosaceae	Cerasus	Cerasus conradinae
Rosaceae	Cerasus	Cerasus discadenia
Rosaceae	Cerasus	Cerasus dolichadenia
Rosaceae	Cerasus	Cerasus humilis
Rosaceae	Cerasus	Cerasus polytricha
Rosaceae	Cerasus	Cerasus pseudocerasus
Rosaceae	Cerasus	Cerasus schneideriana
Rosaceae	Cerasus	Cerasus serrulata var. pubescens
Rosaceae	Cerasus	Cerasus setulosa
Rosaceae	Cerasus	Cerasus stipulacea
Rosaceae	Cerasus	Cerasus szechuanica
Rosaceae	Cerasus	Cerasus tatsienensis
Rosaceae	Cerasus	Cerasus tomentosa
Rosaceae	Chaenomeles	Chaenomeles cathayensis
Rosaceae	Chaenomeles	Chaenomeles sinensis
Rosaceae	Coluria	Coluria omeiensis var. nanzhengensis
Rosaceae	Cotoneaster	Cotoneaster acutifolius var. villosulus
Rosaceae	Cotoneaster	Cotoneaster apiculatus
Rosaceae	Cotoneaster	Cotoneaster dielsianus
Rosaceae	Cotoneaster	Cotoneaster dielsianus
Rosaceae	Cotoneaster	Cotoneaster divaricatus
Rosaceae	Cotoneaster	Cotoneaster gracilis
Rosaceae	Cotoneaster	Cotoneaster horizontalis var. perpusillus
Rosaceae	Cotoneaster	Cotoneaster moupinensis
Rosaceae	Cotoneaster	Cotoneaster multiflorus var. calocarpus
Rosaceae	Cotoneaster	Cotoneaster obscurus
Rosaceae	Cotoneaster	Cotoneaster salicifolius
Rosaceae	Cotoneaster	Cotoneaster salicifolius var. rugosus
Rosaceae	Cotoneaster	Cotoneaster silvestrii
Rosaceae	Cotoneaster	Cotoneaster tenuipes
Rosaceae	Cotoneaster	Cotoneaster zabelii
Rosaceae	Crataegus	Crataegus aurantia
Rosaceae	Crataegus	Crataegus hupehensis
Rosaceae	Crataegus	Crataegus kansuensis
Rosaceae	Crataegus	Crataegus shensiensis
Rosaceae	Crataegus	Crataegus wilsonii
Rosaceae	Exochorda	Exochorda giraldii
Rosaceae	Fragaria	Fragaria gracilis
Rosaceae	Fragaria	Fragaria moupinensis
Rosaceae	Fragaria	Fragaria nilgerrensis var. mairei
Rosaceae	Fragaria	Fragaria pentaphylla
Rosaceae	Geum	Geum japonicum var. chinense
Rosaceae	Maddenia	Maddenia incisoserrata
Rosaceae	Maddenia	Maddenia wilsonii
Rosaceae	Malus	Malus honanensis
Rosaceae	Malus	Malus hupehensis
Rosaceae	Malus	Malus kansuensis
Rosaceae	Malus	Malus kansuensis var. calva
Rosaceae	Malus	Malus transitoria
Rosaceae	Malus	Malus transitoria var. centralasiatica
Rosaceae	Malus	Malus yunnanensis var. veitchii
Rosaceae	Neillia	Neillia ribesioides
Rosaceae	Neillia	Neillia sinensis
Rosaceae	Osteomeles	Osteomeles schwerinae var. microphylla
Rosaceae	Padus	Padus brachypoda
Rosaceae	Padus	Padus obtusata
Rosaceae	Padus	Padus stellipila
Rosaceae	Padus	Padus velutina
Rosaceae	Padus	Padus wilsonii
Rosaceae	Photinia	Photinia beauverdiana var. brevifolia
Rosaceae	Photinia	Photinia parvifolia
Rosaceae	Photinia	Photinia schneideriana
Rosaceae	Photinia	Photinia villosa var. sinica
Rosaceae	Potentilla	Potentilla potaninii var. compsophylla
Rosaceae	Potentilla	Potentilla pseudosimulatrix
Rosaceae	Potentilla	Potentilla saundersiana var. caespitosa
Rosaceae	Potentilla	Potentilla simulatrix
Rosaceae	Potentilla	Potentilla sischanensis var. peterae
Rosaceae	Prinsepia	Prinsepia uniflora
Rosaceae	Prinsepia	Prinsepia uniflora var. serrata
Rosaceae	Pyracantha	Pyracantha angustifolia
Rosaceae	Pyracantha	Pyracantha atalantioides
Rosaceae	Pyracantha	Pyracantha fortuneana
Rosaceae	Pyrus	Pyrus phaeocarpa
Rosaceae	Pyrus	Pyrus serrulata
Rosaceae	Pyrus	Pyrus sinkiangensis
Rosaceae	Pyrus	Pyrus xerophila
Rosaceae	Rosa	Rosa banksiae var. normalis
Rosaceae	Rosa	Rosa banksiopsis
Rosaceae	Rosa	Rosa bella
Rosaceae	Rosa	Rosa bella var. nuda
Rosaceae	Rosa	Rosa caudata
Rosaceae	Rosa	Rosa caudata var. maxima
Rosaceae	Rosa	Rosa corymbulosa
Rosaceae	Rosa	Rosa cymosa var. puberula
Rosaceae	Rosa	Rosa davidii
Rosaceae	Rosa	Rosa filipes
Rosaceae	Rosa	Rosa giraldii
Rosaceae	Rosa	Rosa giraldii var. venulosa
Rosaceae	Rosa	Rosa glomerata
Rosaceae	Rosa	Rosa henryi
Rosaceae	Rosa	Rosa hugonis
Rosaceae	Rosa	Rosa moyesii
Rosaceae	Rosa	Rosa moyesii var. pubescens
Rosaceae	Rosa	Rosa multiflora var. cathayensis
Rosaceae	Rosa	Rosa omeiensis
Rosaceae	Rosa	Rosa prattii
Rosaceae	Rosa	Rosa primula
Rosaceae	Rosa	Rosa roxburghii f. normalis
Rosaceae	Rosa	Rosa rubus
Rosaceae	Rosa	Rosa sertata
Rosaceae	Rosa	Rosa setipoda
Rosaceae	Rosa	Rosa sweginzowii
Rosaceae	Rosa	Rosa sweginzowii var. glandulosa
Rosaceae	Rosa	Rosa willmottiana
Rosaceae	Rosa	Rosa xanthina
Rosaceae	Rosa	Rosa xanthina f. normalis
Rosaceae	Rubus	Rubus amabilis
Rosaceae	Rubus	Rubus bambusarum
Rosaceae	Rubus	Rubus cockburnianus
Rosaceae	Rubus	Rubus coreanus var. tomentosus
Rosaceae	Rubus	Rubus eucalyptus
Rosaceae	Rubus	Rubus eustephanos
Rosaceae	Rubus	Rubus flagelliflorus
Rosaceae	Rubus	Rubus flosculosus
Rosaceae	Rubus	Rubus forrestianus
Rosaceae	Rubus	Rubus grandipaniculatus
Rosaceae	Rubus	Rubus ichangensis
Rosaceae	Rubus	Rubus idaeopsis
Rosaceae	Rubus	Rubus innominatus
Rosaceae	Rubus	Rubus innominatus var. kuntzeanus
Rosaceae	Rubus	Rubus inopertus var. echinocalyx
Rosaceae	Rubus	Rubus lasiostylus
Rosaceae	Rubus	Rubus mesogaeus var. oxycomus
Rosaceae	Rubus	Rubus parkeri
Rosaceae	Rubus	Rubus pileatus
Rosaceae	Rubus	Rubus piluliferus
Rosaceae	Rubus	Rubus pinnatisepalus
Rosaceae	Rubus	Rubus playfairianus
Rosaceae	Rubus	Rubus pungens var. villosus
Rosaceae	Rubus	Rubus simplex
Rosaceae	Rubus	Rubus subcoreanus
Rosaceae	Rubus	Rubus subtibetanus
Rosaceae	Rubus	Rubus thibetanus
Rosaceae	Rubus	Rubus xanthocarpus
Rosaceae	Sibbaldia	Sibbaldia procumbens var. aphanopetala
Rosaceae	Sorbaria	Sorbaria arborea
Rosaceae	Sorbaria	Sorbaria arborea var. glabrata
Rosaceae	Sorbaria	Sorbaria arborea var. subtomentosa
Rosaceae	Sorbaria	Sorbaria kirilowii
Rosaceae	Sorbus	Sorbus discolor
Rosaceae	Sorbus	Sorbus folgneri
Rosaceae	Sorbus	Sorbus hemsleyi
Rosaceae	Sorbus	Sorbus hupehensis
Rosaceae	Sorbus	Sorbus koehneana
Rosaceae	Sorbus	Sorbus pohuashanensis
Rosaceae	Sorbus	Sorbus tapashana
Rosaceae	Sorbus	Sorbus tsinlingensis
Rosaceae	Sorbus	Sorbus yuana
Rosaceae	Spiraea	Spiraea blumei var. pubicarpa
Rosaceae	Spiraea	Spiraea chinensis
Rosaceae	Spiraea	Spiraea dasyantha
Rosaceae	Spiraea	Spiraea fritschiana var. angulata
Rosaceae	Spiraea	Spiraea henryi
Rosaceae	Spiraea	Spiraea hirsuta
Rosaceae	Spiraea	Spiraea hirsuta var. rotundifolia
Rosaceae	Spiraea	Spiraea japonica var. acuminata
Rosaceae	Spiraea	Spiraea japonica var. fortunei
Rosaceae	Spiraea	Spiraea longigemmis
Rosaceae	Spiraea	Spiraea miyabei var. glabrata
Rosaceae	Spiraea	Spiraea miyabei var. pilosula
Rosaceae	Spiraea	Spiraea mollifolia
Rosaceae	Spiraea	Spiraea mongolica
Rosaceae	Spiraea	Spiraea myrtilloides
Rosaceae	Spiraea	Spiraea ovalis
Rosaceae	Spiraea	Spiraea prostrata
Rosaceae	Spiraea	Spiraea prunifolia var. hupehensis
Rosaceae	Spiraea	Spiraea pubescens var. lasiocarpa
Rosaceae	Spiraea	Spiraea rosthornii
Rosaceae	Spiraea	Spiraea schneideriana
Rosaceae	Spiraea	Spiraea schneideriana var. amphidoxa
Rosaceae	Spiraea	Spiraea uratensis
Rosaceae	Spiraea	Spiraea veitchii
Rosaceae	Spiraea	Spiraea wilsonii
Rosaceae	Stranvaesia	Stranvaesia davidiana var. undulata
Rubiaceae	Damnacanthus	Damnacanthus officinarum
Rubiaceae	Emmenopterys	Emmenopterys henryi
Rubiaceae	Galium	Galium bungei var. angustifolium
Rubiaceae	Galium	Galium bungei var. hispidum
Rubiaceae	Galium	Galium crassifolium
Rubiaceae	Leptodermis	Leptodermis buxifolia
Rubiaceae	Leptodermis	Leptodermis pilosa
Rubiaceae	Leptodermis	Leptodermis potanini
Rubiaceae	Rubia	Rubia ovatifolia
Rubiaceae	Theligonum	Theligonum macranthum
Rubiaceae	Uncaria	Uncaria sinensis
Rutaceae	Citrus	Citrus japonica
Rutaceae	Zanthoxylum	Zanthoxylum molle
Rutaceae	Citrus	Citrus japonica
Rutaceae	Skimmia	Skimmia melanocarpa
Rutaceae	Zanthoxylum	Zanthoxylum armatum var. ferrugineum
Rutaceae	Zanthoxylum	Zanthoxylum bungeanum var. pubescens
Rutaceae	Zanthoxylum	Zanthoxylum dissitum
Rutaceae	Zanthoxylum	Zanthoxylum micranthum
Rutaceae	Zanthoxylum	Zanthoxylum molle
Rutaceae	Zanthoxylum	Zanthoxylum dimorphophyllum var. spinifolium
Rutaceae	Zanthoxylum	Zanthoxylum piasezkii
Rutaceae	Zanthoxylum	Zanthoxylum pilosulum
Rutaceae	Zanthoxylum	Zanthoxylum simulans
Rutaceae	Zanthoxylum	Zanthoxylum stenophyllum
Rutaceae	Zanthoxylum	Zanthoxylum undulatifolium
Sabiaceae	Meliosma	Meliosma cuneifolia
Sabiaceae	Meliosma	Meliosma cuneifolia var. glabriuscula
Sabiaceae	Meliosma	Meliosma flexuosa
Sabiaceae	Meliosma	Meliosma myriantha var. pilosa
Sabiaceae	Meliosma	Meliosma veitchiorum
Sabiaceae	Sabia	Sabia campanulata subsp. ritchieae
Sabiaceae	Sabia	Sabia schumanniana
Sabiaceae	Sabia	Sabia schumanniana subsp. pluriflora
Salicaceae	Populus	Populus pseudomaximowiczii
Salicaceae	Salix	Salix permollis
Salicaceae	Salix	Salix pingliensis
Salicaceae	Salix	Salix pseudopermollis
Salicaceae	Salix	Salix pseudotangii
Salicaceae	Salix	Salix yuhuangshanensis
Salicaceae	Carrierea	Carrierea calycina
Salicaceae	Poliothyrsis	Poliothyrsis sinensis
Salicaceae	Populus	Populus adenopoda
Salicaceae	Populus	Populus cathayana
Salicaceae	Populus	Populus cathayana var. latifolia
Salicaceae	Populus	Populus lasiocarpa
Salicaceae	Populus	Populus ningshanica
Salicaceae	Populus	Populus pseudomaximowiczii
Salicaceae	Populus	Populus pseudosimonii
Salicaceae	Populus	Populus purdomii
Salicaceae	Populus	Populus rotundifolia var. duclouxiana
Salicaceae	Populus	Populus simonii f. rhombifolia
Salicaceae	Populus	Populus szechuanica
Salicaceae	Populus	Populus tomentosa
Salicaceae	Populus	Populus tomentosa var. truncata
Salicaceae	Populus	Populus wilsonii
Salicaceae	Salix	Salix alfredii
Salicaceae	Salix	Salix bikouensis
Salicaceae	Salix	Salix biondiana
Salicaceae	Salix	Salix capitata
Salicaceae	Salix	Salix cathayana
Salicaceae	Salix	Salix chaenomeloides var. glandulifolia
Salicaceae	Salix	Salix characta
Salicaceae	Salix	Salix cheilophila
Salicaceae	Salix	Salix cupularis
Salicaceae	Salix	Salix fargesii
Salicaceae	Salix	Salix fargesii var. kansuensis
Salicaceae	Salix	Salix heterochroma
Salicaceae	Salix	Salix hylonoma
Salicaceae	Salix	Salix hypoleuca
Salicaceae	Salix	Salix hypoleuca var. platyphylla
Salicaceae	Salix	Salix koreensis var. pedunculata
Salicaceae	Salix	Salix linearistipularis
Salicaceae	Salix	Salix liouana
Salicaceae	Salix	Salix luctuosa
Salicaceae	Salix	Salix matsudana
Salicaceae	Salix	Salix matsudana f. pendula
Salicaceae	Salix	Salix paraplesia
Salicaceae	Salix	Salix permollis
Salicaceae	Salix	Salix pingliensis
Salicaceae	Salix	Salix polyclona
Salicaceae	Salix	Salix psammophila
Salicaceae	Salix	Salix pseudopermollis
Salicaceae	Salix	Salix pseudotangii
Salicaceae	Salix	Salix rehderiana
Salicaceae	Salix	Salix rhoophila
Salicaceae	Salix	Salix rosthornii
Salicaceae	Salix	Salix shihtsuanensis
Salicaceae	Salix	salix shihtsuanensis var. sessilis
Salicaceae	Salix	Salix sinica
Salicaceae	Salix	Salix sinica var. dentata
Salicaceae	Salix	Salix sinopurpurea
Salicaceae	Salix	Salix spathulifolia
Salicaceae	Salix	Salix taipaiensis
Salicaceae	Salix	Salix tangii
Salicaceae	Salix	Salix variegata
Salicaceae	Salix	Salix wangiana
Salicaceae	Salix	Salix wilsonii
Salicaceae	Salix	Salix yuhuangshanensis
Santalaceae	Buckleya	Buckleya graebneriana
Santalaceae	Buckleya	Buckleya henryi
Santalaceae	Viscum	Viscum diospyrosicola
Santalaceae	Viscum	Viscum fargesii
Sapindaceae	Acer	Acer cappadocicum subsp. sinicum
Sapindaceae	Acer	Acer fulvescens
Sapindaceae	Acer	Acer griseum
Sapindaceae	Acer	Acer miaotaiense
Sapindaceae	Acer	Acer pilosum
Sapindaceae	Acer	Acer tsinglingense
Sapindaceae	Acer	Acer buergerianum var. kaiscianense
Sapindaceae	Acer	Acer ceriferum
Sapindaceae	Acer	Acer davidii subsp. Grosseri
Sapindaceae	Acer	Acer erianthum
Sapindaceae	Acer	Acer henryi
Sapindaceae	Acer	Acer longipes
Sapindaceae	Acer	Acer maximowiczii
Sapindaceae	Acer	Acer oliverianum
Sapindaceae	Acer	Acer pictum subsp. Tricuspis
Sapindaceae	Acer	Acer pilosum var. stenolobum
Sapindaceae	Acer	Acer shenkanense
Sapindaceae	Acer	Acer sinense
Sapindaceae	Acer	Acer sterculiaceum subsp. Franchetii
Sapindaceae	Acer	Acer tataricum subsp. Theiferum
Sapindaceae	Dipteronia	Dipteronia sinensis
Sapindaceae	Aesculus	Aesculus chinensis
Sapindaceae	Aesculus	Aesculus chinensis var. wilsonii
Sapindaceae	Sapindus	Sapindus delavayi
Saxifragaceae	Bergenia	Bergenia scopulosa
Saxifragaceae	Chrysosplenium	Chrysosplenium taibaishanense
Saxifragaceae	Astilbe	Astilbe rivularis var. myriantha
Saxifragaceae	Bergenia	Bergenia scopulosa
Saxifragaceae	Chrysosplenium	Chrysosplenium biondianum
Saxifragaceae	Chrysosplenium	Chrysosplenium giraldianum
Saxifragaceae	Chrysosplenium	Chrysosplenium macrophyllum
Saxifragaceae	Chrysosplenium	Chrysosplenium microspermum
Saxifragaceae	Chrysosplenium	Chrysosplenium qinlingense
Saxifragaceae	Chrysosplenium	Chrysosplenium taibaishanense
Saxifragaceae	Saxifraga	Saxifraga aurantiaca
Saxifragaceae	Saxifraga	Saxifraga gemmigera
Saxifragaceae	Saxifraga	Saxifraga giraldiana
Saxifragaceae	Saxifraga	Saxifraga heleonastes
Saxifragaceae	Saxifraga	Saxifraga josephii
Saxifragaceae	Saxifraga	Saxifraga pseudohirculus
Saxifragaceae	Saxifraga	Saxifraga rufescens var. flabellifolia
Saxifragaceae	Saxifraga	Saxifraga rufescens var. flabellifolia
Schisandraceae	Illicium	Illicium henryi
Schisandraceae	Illicium	Illicium lanceolatum
Schisandraceae	Kadsura	Kadsura longipedunculata
Schisandraceae	Schisandra	Schisandra lancifolia
Schisandraceae	Schisandra	Schisandra propinqua subsp. sinensis
Schisandraceae	Schisandra	Schisandra sphenanthera
Scrophulariaceae	Scrophularia	Scrophularia stylosa
Scrophulariaceae	Buddleja	Buddleja albiflora
Scrophulariaceae	Buddleja	Buddleja alternifolia
Scrophulariaceae	Buddleja	Buddleja lindleyana
Scrophulariaceae	Buddleja	Buddleja nivea
Scrophulariaceae	Scrophularia	Scrophularia buergeriana var. tsinglingensis
Scrophulariaceae	Scrophularia	Scrophularia fargesii
Scrophulariaceae	Scrophularia	Scrophularia modesta
Scrophulariaceae	Scrophularia	Scrophularia stylosa
Selaginellaceae	Selaginella	Selaginella davidii
Selaginellaceae	Selaginella	Selaginella prostrata
Selaginellaceae	Selaginella	Selaginella sinensis
Selaginellaceae	Selaginella	Selaginella uncinata
Simaroubaceae	Ailanthus	Ailanthus giraldii
Simaroubaceae	Ailanthus	Ailanthus vilmoriniana
Smilacaceae	Smilax	Smilax cocculoides
Smilacaceae	Smilax	Smilax discotis
Smilacaceae	Smilax	Smilax glaucochina
Smilacaceae	Smilax	Smilax megalantha
Smilacaceae	Smilax	Smilax microphylla
Smilacaceae	Smilax	Smilax nigrescens
Smilacaceae	Smilax	Smilax polycolea
Smilacaceae	Smilax	Smilax riparia var. acuminata
Smilacaceae	Smilax	Smilax riparia var. pubescens
Smilacaceae	Smilax	Smilax scobinicaulis
Smilacaceae	Smilax	Smilax trachypoda
Smilacaceae	Smilax	Smilax vanchingshanensis
Solanaceae	Physochlaina	Physochlaina infundibularis
Solanaceae	Lycium	Lycium barbarum
Solanaceae	Physochlaina	Physochlaina infundibularis
Staphyleaceae	Staphylea	Staphylea holocarpa
Styracaceae	Sinojackia	Sinojackia xylocarpa
Styracaceae	Sinojackia	Sinojackia xylocarpa
Styracaceae	Styrax	Styrax bashanensis
Styracaceae	Styrax	Styrax confusus
Styracaceae	Styrax	Styrax hemsleyanus
Styracaceae	Styrax	Styrax japonicus var. nervillosus
Styracaceae	Styrax	Styrax odoratissimus
Styracaceae	Styrax	Styrax roseus
Tamaricaceae	Myricaria	Myricaria paniculata
Tamaricaceae	Myricaria	Myricaria platyphylla
Tamaricaceae	Tamarix	Tamarix austromongolica
Tapisciaceae	Tapiscia	Tapiscia sinensis
Taxaceae	Torreya	Torreya fargesii
Taxaceae	Cephalotaxus	Cephalotaxus sinensis
Theaceae	Camellia	Camellia cuspidata
Thymelaeaceae	Daphne	Daphne gemmata
Thymelaeaceae	Daphne	Daphne acutiloba
Thymelaeaceae	Daphne	Daphne gemmata
Thymelaeaceae	Daphne	Daphne giraldii
Thymelaeaceae	Daphne	Daphne tangutica
Thymelaeaceae	Daphne	Daphne tangutica var. wilsonii
Thymelaeaceae	Wikstroemia	Wikstroemia angustifolia
Thymelaeaceae	Wikstroemia	Wikstroemia ligustrina
Thymelaeaceae	Wikstroemia	Wikstroemia linoides
Thymelaeaceae	Wikstroemia	Wikstroemia micrantha
Thymelaeaceae	Wikstroemia	Wikstroemia pampaninii
Thymelaeaceae	Wikstroemia	Wikstroemia stenophylla
Torricelliaceae	Torricellia	Toricellia angulata
Ulmaceae	Ulmus	Ulmus elongata
Ulmaceae	Ulmus	Ulmus bergmanniana
Ulmaceae	Ulmus	Ulmus bergmanniana var. lasiophylla
Ulmaceae	Ulmus	Ulmus elongata
Ulmaceae	Ulmus	Ulmus glaucescens
Ulmaceae	Zelkova	Zelkova schneideriana
Ulmaceae	Zelkova	Zelkova sinica
Urticaceae	Elatostema	Elatostema stewardii
Urticaceae	Girardinia	Girardinia diversifolia subsp. triloba
Urticaceae	Pilea	Pilea pumila var. obtusifolia
Urticaceae	Pilea	Pilea receptacularis
Violaceae	Viola	Viola davidii
Violaceae	Viola	Viola hancockii
Violaceae	Viola	Viola kosanensis
Violaceae	Viola	Viola mongolica
Violaceae	Viola	Viola pekinensis
Violaceae	Viola	Viola pendulicarpa
Violaceae	Viola	Viola rupestris subsp. licentii
Violaceae	Viola	Viola sphaerocarpa
Violaceae	Viola	Viola stewardiana
Violaceae	Viola	Viola striatella
Vitaceae	Vitis	Vitis bashanica
Vitaceae	Ampelopsis	Ampelopsis bodinieri
Vitaceae	Ampelopsis	Ampelopsis bodinieri var. cinerea
Vitaceae	Ampelopsis	Ampelopsis chaffanjonii
Vitaceae	Ampelopsis	Ampelopsis delavayana
Vitaceae	Ampelopsis	Ampelopsis delavayana var. setulosa
Vitaceae	Ampelopsis	Ampelopsis humulifolia
Vitaceae	Ampelopsis	Ampelopsis megalophylla
Vitaceae	Cayratia	Cayratia japonica var. pseudotrifolia
Vitaceae	Cayratia	Cayratia oligocarpa
Vitaceae	Parthenocissus	Parthenocissus dalzielii
Vitaceae	Parthenocissus	Parthenocissus henryana
Vitaceae	Parthenocissus	Parthenocissus laetevirens
Vitaceae	Vitis	Vitis amurensis
Vitaceae	Vitis	Vitis bashanica
Vitaceae	Vitis	Vitis betulifolia
Vitaceae	Vitis	Vitis davidii
Vitaceae	Vitis	Vitis heyneana subsp. ficifolia
Vitaceae	Vitis	Vitis lanceolatifoliosa
Vitaceae	Vitis	Vitis piasezkii
Vitaceae	Vitis	Vitis romanetii
Vitaceae	Vitis	Vitis shenxiensis
Vitaceae	Vitis	Vitis silvestrii
Vitaceae	Vitis	Vitis wilsoniae
Woodsiaceae	Woodsia	Woodsia cycloloba
Woodsiaceae	Woodsia	Woodsia rosthorniana
Woodsiaceae	Woodsia	Woodsia shensiensis
